# Supplementary material for: Lipidomics Reveals Cisplatin-Induced Renal Lipid Alterations during Acute Kidney Injury and Their Attenuation by Cilastatin
Source: Int J Mol Sci. 2021 Nov 20;22(22):12521. doi: 10.3390/ijms222212521 (PMC8622622; doi:10.3390/ijms222212521)
Supplement: Supplementary file 1 [file ijms-22-12521-s001.zip]

Archive with 1 entries (1 files):
- ijms-1424725-supplementary.xlsx
