# Supplementary material for: Lipidomics Reveals Cisplatin-Induced Renal Lipid Alterations during Acute Kidney Injury and Their Attenuation by Cilastatin
Source: Int J Mol Sci. 2021 Nov 20;22(22):12521. doi: 10.3390/ijms222212521 (PMC8622622; doi:10.3390/ijms222212521)
Supplement: Supplementary file 1 [file ijms-22-12521-s001.zip › ijms-1424725-supplementary.xlsx]

## Sheet: Supplementary Table S1
Supplementary Table S1. LC-MS/MS lipidomics analysis of cortex and medulla lipids in rats treated with cisplatin and/or cilastatin.
Groups (n=6): Control; Cilastatin; Cisplatin; Cisplatin+Cilastatin. Medulla and cortex lipids were analyzed separately. Lipid species contents are expressed in nmol / µg protein
Sample name	Group	Type	CE 18:1	CE 18:2	CE 18:0	CE 20:4	CE 22:6	Cer 34:1	Cer 36:1	Cer 38:1	Cer 40:1	Cer 42:2	Cer 42:1	dhCer 34:0	dhCer 36:0	dhCer 38:0	dhCer 40:0	dhCer 42:1	dhCer 42:0	dhHexCer 34:0	dhHexCer 36:0	dhHexCer 38:0	dhHexCer 40:0	dhHexCer 42:0	dhSM 34:0	dhSM 36:0	dhSM 40:0	dhSM 42:1	dhSM 42:0	HexCer 34:1	HexCer 36:1	HexCer 38:1	HexCer 40:1	HexCer 42:1	LPC 16:1	LPC 16:0	LPC 17:1	LPC 18:3	LPC 18:2	LPC 18:1	LPC 18:0	LPC 20:3	LPC 22:6	LPC 22:5	LPC 22:4	PC 32:3	PC 32:2	PC 32:1	PC 34:5
RAT_MED_CNT_10	Control	Medulla	0.208856	0.282907	NA	0.556195	0.0731453	1.31568	0.115941	0.0933037	0.246646	0.586972	1.5961	0.00563933	0.00185535	0.000535529	0.0049844	0.00449953	0.00793161	0.000206425	7.32192e-05	0.000128354	0.000354848	0.000198486	2.38918	0.202912	0.248203	31.4198	0.581843	0.0360668	0.0131203	0.0294061	0.0823908	0.142816	0.0246188	1.50397	0.00337725	0.00144973	0.161642	0.27417	1.44274	0.0280349	0.0392018	0.012288	0.0741995	0.018489	0.22292	2.5993	0.00551548
RAT_MED_CNT_11	Control	Medulla	0.252478	0.330534	0.0542199	0.630058	NA	1.47572	0.239784	0.140341	0.397243	0.693461	1.70079	0.00800703	0.0036298	0.000981053	0.00845529	0.0072862	0.0136341	0.00060967	0.000115414	0.000308642	0.000891898	0.000325062	2.23734	0.259752	0.392927	24.8393	0.509598	0.0506131	0.0155511	0.0552879	0.178985	0.214216	0.0236115	1.66361	0.00327527	0.00135647	0.185707	0.335917	1.51892	0.0297586	0.0337443	0.0113454	0.026361	0.015015	0.189474	2.40803	0.00484564
RAT_MED_CNT_45	Control	Medulla	0.384612	0.380035	NA	0.473283	0.0884234	1.20881	0.137857	0.100691	0.237879	0.479352	1.41214	0.00782405	0.00274715	0.000889543	0.00667416	0.00656671	0.0118193	0.000161745	4.21395e-05	0.00013197	0.000303556	0.000132979	2.17175	0.245517	0.272983	31.257	0.634531	0.0213952	0.00802921	0.0170125	0.0326735	0.0670772	0.013286	1.34043	0.0020718	0.00140701	0.114082	0.220218	1.13626	0.024065	0.0247789	0.00838511	0.0315775	0.0179946	0.168873	2.03098	0.0053808
RAT_MED_CNT_7	Control	Medulla	0.344159	0.330218	0.0320268	0.469933	0.0506236	1.17158	0.0903087	0.0654282	0.19572	0.66759	1.47395	0.00803114	0.00187102	0.000798264	0.00616981	0.00595934	0.00855103	0.000195553	5.57138e-05	0.000114979	0.000251045	0.000183123	2.16636	0.204149	0.237916	25.6388	0.569574	0.0298122	0.00882986	0.0174511	0.0462296	0.0891496	0.0212681	1.2958	0.00249009	0.000827827	0.137505	0.236704	1.09689	0.0209379	0.0303038	0.0111999	0.0487251	0.0166302	0.172821	2.1772	0.00515909
RAT_MED_CNT_8	Control	Medulla	0.307714	0.318303	NA	0.456291	NA	1.65597	0.131764	0.107456	0.239524	0.877568	1.87735	0.00874971	0.00264934	0.000478688	0.00503115	0.00587847	0.011493	0.000289183	6.72254e-05	0.000108472	0.000337038	0.000213526	2.36918	0.213208	0.244728	29.3811	0.456522	0.0405515	0.0143602	0.0266985	0.0598076	0.129031	0.0254744	1.37016	0.00316806	0.00135617	0.166012	0.25317	1.25315	0.0260953	0.0493263	0.0139316	0.0233164	0.0217987	0.216721	3.09193	0.00652111
RAT_MED_CNT_9	Control	Medulla	0.234045	0.262257	NA	0.388412	0.0408144	0.91857	0.112306	0.0915486	0.223955	0.484092	1.4302	0.00581349	0.00200452	0.000592464	0.00546265	0.00456961	0.0100516	0.000460661	5.43868e-05	0.000250784	0.000591282	0.000385821	1.93655	0.212095	0.303756	26.566	0.479305	0.050775	0.0144567	0.0395687	0.134224	0.194423	0.0228122	1.43594	0.0023903	0.00150825	0.183528	0.267819	1.34841	0.0263562	0.0401032	0.0103872	0.0175814	0.0148798	0.170512	2.10478	0.00479653
RAT_MED_CIL_2	Cilastatin	Medulla	0.264649	0.241779	NA	0.449502	0.0618805	1.39255	0.209346	0.160425	0.319512	0.637976	1.44469	0.00933038	0.00275393	0.00060834	0.00604028	0.00667112	0.010189	0.000325277	6.30279e-05	0.000153823	0.000470505	0.000261367	2.02565	0.15444	0.232505	25.3594	0.610565	0.0396639	0.0123603	0.0343094	0.10149	0.142932	0.0182924	1.30723	0.00249391	0.000794238	0.134553	0.231809	1.08248	0.0159869	0.0245215	0.00862089	0.0259829	0.0160506	0.193455	2.36303	0.00438962
RAT_MED_CIL_0	Cilastatin	Medulla	0.281686	0.194475	NA	0.485291	0.122816	1.40186	0.165092	0.255465	0.466688	0.413687	1.19619	0.00693989	0.0048099	0.00113373	0.00992267	0.00384653	0.0152805	0.000963934	0.000160616	0.000434258	0.0012283	0.000614148	1.29518	0.213386	0.402655	14.7937	0.450925	0.0611662	0.0123301	0.0532236	0.18758	0.241153	0.0146833	1.22423	0.00184629	0.0011969	0.155999	0.309625	1.68292	0.0216122	0.0372229	0.010388	0.0349383	0.0145348	0.123713	1.38083	0.00364995
RAT_MED_CIL_3	Cilastatin	Medulla	0.192911	0.161157	NA	0.218841	NA	1.98013	0.255694	0.210831	0.424644	0.899358	2.04076	0.0124815	0.00389407	0.000446101	0.00848078	0.00699146	0.0132755	0.000442668	7.21212e-05	0.00029208	0.000689699	0.000260567	2.9349	0.241907	0.417224	29.0859	0.729192	0.0406531	0.0130508	0.0415528	0.130389	0.170968	0.0204464	1.46725	0.0022801	0.00152903	0.140971	0.305683	1.43156	0.025557	0.0267943	0.0125757	0.0339586	0.0172948	0.216512	2.82579	0.00562653
RAT_MED_CIL_4	Cilastatin	Medulla	0.353822	0.172459	NA	0.283803	0.0919342	1.50662	0.170991	0.138281	0.30951	0.750529	2.25715	0.0100543	0.00300639	0.000801347	0.00573615	0.00733706	0.0129358	0.000278166	9.21959e-05	0.000118795	0.000428069	0.000297326	2.42843	0.229624	0.222454	37.119	0.702978	0.049089	0.0167095	0.0355678	0.100721	0.212421	0.0215612	1.36513	0.00275264	0.00128412	0.159493	0.233808	1.16389	0.0295548	0.0442333	0.0109772	0.0361953	0.0209129	0.234166	2.81347	0.00587288
RAT_MED_CIL_5	Cilastatin	Medulla	0.394898	0.278609	NA	0.55	0.0482352	1.67768	0.146821	0.102808	0.262248	0.881416	2.1687	0.00996343	0.00226485	0.000544507	0.00534975	0.00849883	0.0113969	0.000124479	4.87388e-05	9.03842e-05	0.000232253	0.000130886	2.63163	0.160917	0.225174	35.0256	0.837724	0.0364898	0.0122035	0.0229809	0.0514522	0.124831	0.0261116	1.36697	0.00277869	0.00164108	0.160365	0.224774	0.981799	0.0283761	0.047362	0.0119524	0.0244083	0.0231833	0.316948	3.6913	0.0074075
RAT_MED_CIL_6	Cilastatin	Medulla	0.3818	0.332251	NA	0.663544	NA	1.53522	0.136473	0.102859	0.224451	0.788744	1.86357	0.00965452	0.00234664	0.000341195	0.00463951	0.00648827	0.0122821	0.000327557	0.000109483	0.00017357	0.00041145	0.000211844	2.21496	0.163683	0.145022	29.3177	0.519699	0.0387475	0.0144782	0.0295705	0.0839217	0.147284	0.0245565	1.30326	0.00291609	0.0011163	0.234485	0.249528	1.21232	0.0352738	0.0476795	0.0129585	0.0223153	0.0171017	0.21425	2.61898	0.00536909
RAT_MED_CISPL_17	Cisplatin	Medulla	1.58876	0.848931	0.532591	1.32453	0.328549	1.96811	0.260815	0.235564	0.691263	1.84136	3.20178	0.014911	0.00542811	0.00166429	0.0112456	0.00997655	0.0160375	0.00056654	0.000148981	0.000326115	0.000573527	0.000325499	1.41914	0.408755	0.442355	15.8166	0.50291	0.0921732	0.0298534	0.0570736	0.102937	0.199523	0.0208361	1.40926	0.00341243	0.0012366	0.247137	0.356367	1.22492	0.0230868	0.0262682	0.0110674	0.052023	0.0120246	0.150051	1.50037	0.00154287
RAT_MED_CISPL_20	Cisplatin	Medulla	1.58877	0.848936	0.532592	1.32453	0.32855	1.96811	0.260815	0.235564	0.691263	1.84136	3.20178	0.0143124	0.00506123	0.00178769	0.0112898	0.00984231	0.0164461	0.000527291	0.000148981	0.000326115	0.000559964	0.000357761	1.41914	0.493357	0.589807	15.8166	0.413552	0.0921732	0.0298534	0.0570736	0.102937	0.199523	0.0208361	1.40926	0.00341243	0.0012366	0.247137	0.356367	1.22492	0.0234463	0.0262682	0.0110674	0.052023	0.0120246	0.151331	1.50037	0.00154287
RAT_MED_CISPL_23	Cisplatin	Medulla	1.95792	1.02049	0.551295	1.59083	0.182492	1.55537	0.223313	0.197378	0.702655	1.73836	3.74386	0.0130571	0.00622094	0.00140509	0.0112386	0.0124307	0.019387	0.000502129	0.00018016	0.000260439	0.000452701	0.000405999	1.57954	0.455358	0.42265	16.8187	0.446003	0.100191	0.0357449	0.0670157	0.11041	0.19674	0.0263468	1.75478	0.00417965	0.00111457	0.267947	0.323809	1.44217	0.023383	0.0288776	0.0108579	0.0352173	0.0135298	0.151623	1.58972	0.00236248
RAT_MED_CISPL_38	Cisplatin	Medulla	1.93959	1.19297	0.536811	1.80357	0.30404	1.92722	0.260787	0.224134	0.694123	1.7935	3.82835	0.0142896	0.00630947	0.00150939	0.0117571	0.0116511	0.0165479	0.000553283	0.000144848	0.000353894	0.000583863	0.000337442	1.50365	0.400701	0.45019	19.0257	0.453267	0.102538	0.0301116	0.0587739	0.114801	0.243215	0.0201868	1.56971	0.00334168	0.00161169	0.280303	0.340258	1.35322	0.0260828	0.0333632	0.0125756	0.04953	0.0127433	0.141213	1.20903	0.00188613
RAT_MED_CISPL_39	Cisplatin	Medulla	1.90748	0.808196	0.627209	1.62822	0.506224	1.78546	0.233726	0.182975	0.641903	1.97745	4.15851	0.011828	0.00527749	0.0015352	0.0114719	0.0130667	0.0174541	0.000532124	0.000146306	0.000415569	0.000647361	0.000384123	1.82051	0.385631	0.468949	29.508	0.816302	0.0907821	0.0326332	0.0596723	0.117349	0.288673	0.0217902	1.93281	0.00393426	0.00179038	0.289274	0.344522	1.68902	0.0371134	0.0452065	0.0152338	0.0533245	0.0163719	0.205958	1.63868	0.00298642
RAT_MED_CISPL_40	Cisplatin	Medulla	1.00905	0.904026	0.439028	0.904199	0.264472	1.98023	0.198008	0.13238	0.45927	1.31932	3.3448	0.0123592	0.00402668	0.000888485	0.0058695	0.00781356	0.0102176	0.000368274	0.000157286	0.00016178	0.000253006	0.000188968	1.73319	0.314763	0.280016	26.9295	0.617305	0.0851482	0.0252936	0.0454618	0.0775558	0.190068	0.0155344	1.30831	0.00287754	0.00103549	0.166054	0.219576	1.20453	0.0239595	0.0302409	0.0106886	0.0402449	0.0165992	0.168568	1.66709	0.00239097
RAT_MED_CISCIL_25	Cisplatin+cilastatin	Medulla	1.85766	0.662999	0.439893	NA	0.251126	1.05071	0.31508	0.264336	0.5184	1.53784	1.81364	0.00667507	0.0022551	0.000929826	0.00339142	0.00519676	0.0081775	8.64781e-05	3.45912e-05	8.73884e-05	8.98917e-05	8.03336e-05	1.89996	0.22906	0.230506	37.2707	0.882137	0.0315297	0.0124098	0.0171479	0.0305095	0.112786	0.0141597	1.02424	0.00191517	0.0010553	0.174608	0.19082	0.840708	0.0276896	0.0367791	0.00669441	0.033008	0.0123502	0.185041	1.97509	0.00193726
RAT_MED_CISCIL_26	Cisplatin+cilastatin	Medulla	1.32196	0.582027	0.420431	0.995265	0.606718	1.76	0.196966	0.141269	0.432074	1.16008	2.9887	0.0127436	0.00350033	0.000714897	0.00630573	0.00767088	0.0120715	0.000343819	0.00011109	0.00024048	0.000392906	0.000227132	1.55532	0.23493	0.232511	23.5367	0.65001	0.0760265	0.0241989	0.0406932	0.0805056	0.177622	0.0176092	1.21524	0.00185807	0.000877846	0.162083	0.218915	0.966778	0.0199356	0.0309773	0.0090442	0.0381286	0.0143741	0.176359	1.91033	0.00324692
RAT_MED_CISCIL_27	Cisplatin+cilastatin	Medulla	0.73376	0.364927	0.23089	0.596759	0.325069	0.966786	0.149741	0.132014	0.346304	0.594797	3.72701	0.00710563	0.002683	0.000593975	0.00650614	0.00426173	0.00933442	0.000450182	0.000112843	0.000257162	0.000449588	0.000275771	1.13254	0.195289	0.342691	17.6736	0.345928	0.0611927	0.017666	0.0342934	0.0678227	0.106409	0.0196236	1.12484	0.00296137	0.000950562	0.180497	0.309113	0.903062	0.0170141	0.0155609	0.00740342	0.0286425	0.0108139	0.126495	1.59297	0.00160878
RAT_MED_CISCIL_29	Cisplatin+cilastatin	Medulla	1.83771	0.874265	0.266558	1.36553	0.451996	1.79813	0.308328	0.24159	0.574729	1.31784	3.10073	0.0102376	0.0044511	0.00121649	0.00799074	0.0111418	0.01311	0.00032497	8.7668e-05	0.000193467	0.000295365	0.000231105	1.96072	0.383873	0.38446	35.1889	0.75686	0.0736996	0.0288792	0.0570146	0.100717	0.261761	0.0252065	1.43056	0.00357246	0.0013992	0.201287	0.313508	1.22231	0.0314383	0.040776	0.0130774	0.0470583	0.015569	0.1987	2.44268	0.00270208
RAT_MED_CISCIL_30	Cisplatin+cilastatin	Medulla	1.31836	0.526288	0.587248	0.911543	0.49641	1.69074	0.249651	0.208093	0.539832	1.54369	3.46659	0.0122976	0.00457719	0.00115005	0.00791764	0.0105734	0.0131194	0.000339064	8.8672e-05	0.000241464	0.000478464	0.000282249	1.83702	0.415329	0.382269	28.0546	0.593729	0.0772928	0.0256777	0.0500252	0.111869	0.228822	0.0234997	1.46372	0.00231484	0.00178567	0.257036	0.362516	1.33104	0.0362832	0.0442365	0.0135355	0.037909	0.0142113	0.179754	2.20543	0.00259512
RAT_MED_CISCIL_31	Cisplatin+cilastatin	Medulla	1.31802	0.583202	0.54134	1.05663	0.458914	1.69051	0.304435	0.279926	0.57441	1.12389	2.94895	0.0130202	0.00606954	0.0016239	0.0113981	0.00951823	0.0178265	0.000678184	0.000137918	0.000302237	0.000564767	0.000381439	1.93998	0.392892	0.305029	27.7063	0.714096	0.0879629	0.0274136	0.0578835	0.124385	0.259616	0.0196482	1.25368	0.00320156	0.00114405	0.212422	0.276373	1.06917	0.0256326	0.0349216	0.0108428	0.0376105	0.015432	0.153568	1.92894	0.00271237
RAT_COR_CNT_10	Control	Cortex	0.186246	0.117922	NA	NA	0.0485147	1.73477	0.110091	0.0763399	0.239714	0.807472	2.92844	0.00870473	0.00161868	0.000229354	0.00214009	0.00443115	0.00822209	6.70466e-05	1.69164e-05	3.67209e-05	4.3735e-05	0.000122128	2.98265	0.13542	0.197281	56.5855	1.44021	0.0408285	0.0191068	0.0268768	0.0423274	0.168144	0.0194103	1.39573	0.00209719	0.00148865	0.147962	0.182342	1.35607	0.027105	0.0480618	0.0105111	0.0269642	0.0222897	0.260509	2.94835	0.00766938
RAT_COR_CNT_11	Control	Cortex	0.190258	0.0945483	NA	NA	0.0305852	1.04	0.0720196	0.0508586	0.18859	0.636931	2.45762	0.00808065	0.00188319	0.000321847	0.00265811	0.00470318	0.0107761	0.000122225	2.79648e-05	5.47242e-05	6.3644e-05	0.000126565	2.9825	0.154862	0.278266	58.0833	1.39672	0.0536755	0.0217983	0.0215751	0.0366994	0.16949	0.0195828	1.45152	0.00237684	0.00137381	0.153137	0.161941	1.35271	0.0230316	0.0431373	0.00912706	0.0221474	0.0172436	0.184052	2.42826	0.00651171
RAT_COR_CNT_12	Control	Cortex	0.270255	0.0865931	0.0318066	0.0901273	0.0369088	1.08274	0.0664882	0.0486568	0.176438	0.523715	2.54088	0.00797487	0.00232871	0.00019569	0.00208976	0.00538353	0.00943945	4.64563e-05	3.73472e-05	1.66241e-05	5.78426e-05	9.22294e-05	2.12191	0.0968144	0.21248	49.8595	1.08448	0.0401102	0.0141885	0.0151552	0.0283969	0.149806	0.0183777	1.39514	0.00195087	0.00136184	0.140076	0.176341	1.37745	0.0213629	0.0521809	0.010513	0.0303892	0.0186637	0.198674	2.63618	0.00556372
RAT_COR_CNT_45	Control	Cortex	0.312406	0.175632	NA	0.119251	NA	0.99376	0.0747727	0.0621198	0.165033	0.452898	2.19127	0.00717594	0.00201034	0.000276392	0.00203868	0.00482465	0.0105037	9.21042e-05	2.83249e-05	5.27961e-05	6.51281e-05	0.000118695	2.1678	0.0896295	0.153092	50.7122	0.945082	0.0316927	0.013707	0.0184538	0.0307543	0.146815	0.0200234	1.52901	0.00212249	0.000942314	0.169254	0.188027	1.37281	0.0275558	0.0430079	0.0110547	0.0461673	0.0188774	0.189138	2.15087	0.00657919
RAT_COR_CNT_7	Control	Cortex	0.256307	0.193252	0.0264346	0.104561	NA	1.75007	0.100316	0.0606601	0.225023	0.905317	3.07657	0.0110289	0.00214098	0.000276474	0.00265803	0.00641808	0.0110949	0.000136444	2.84151e-05	2.76471e-05	6.47659e-05	0.000158971	3.0954	0.124203	0.248061	56.1935	0.929127	0.0657287	0.0270228	0.0261147	0.0407122	0.204209	0.0187838	1.33984	0.00251714	0.00142548	0.149975	0.17601	1.30353	0.0263849	0.0523412	0.0112572	0.0552372	0.0186907	0.228847	2.91823	0.00781987
RAT_COR_CNT_9	Control	Cortex	0.155264	0.0869289	0.0386758	0.0944185	0.049739	1.39853	0.105284	0.0692111	0.229512	0.755715	2.95527	0.0101731	0.00214393	0.000213355	0.0035679	0.00692723	0.0131409	0.000129534	3.61815e-05	6.33675e-05	7.6161e-05	0.000120538	2.97698	0.120214	0.263523	51.9495	1.13653	0.0513383	0.0238488	0.023812	0.0454455	0.194479	0.0225518	1.61005	0.00222697	0.00144256	0.207098	0.217034	1.4059	0.0299231	0.0668951	0.0150193	0.0182098	0.0180515	0.226673	2.85934	0.00659091
RAT_COR_CIL_0	Cilastatin	Cortex	0.183758	0.104517	0.0481565	NA	0.0976861	1.28862	0.132359	0.082374	0.258337	0.865756	2.45498	0.00984451	0.00272594	0.000349648	0.00303809	0.00454167	0.0126426	8.8022e-05	4.13165e-05	3.95201e-05	9.47584e-05	8.5552e-05	2.28583	0.277326	0.24215	54.6465	1.28809	0.0401347	0.0190698	0.0245112	0.0399968	0.184617	0.0104923	1.06552	0.00172333	0.00100548	0.115239	0.153089	1.04511	0.0206728	0.0592375	0.0138568	0.0490948	0.0135525	0.174246	1.54969	0.00799117
RAT_COR_CIL_2	Cilastatin	Cortex	0.232302	0.0750655	0.0340693	NA	0.102632	1.41896	0.089638	0.0659509	0.21266	0.695898	2.42606	0.0116538	0.00252344	0.000367653	0.00279377	0.00732456	0.00967892	0.000106871	3.08996e-05	3.97281e-05	7.086e-05	0.000130104	2.44358	0.139668	0.18067	49.149	0.788244	0.043692	0.0159156	0.0192479	0.0323937	0.143344	0.0117868	0.895651	0.00117118	0.00103767	0.0879182	0.106043	0.817053	0.0157172	0.0300056	0.00737844	0.0630798	0.0208042	0.21396	2.46721	0.00522697
RAT_COR_CIL_3	Cilastatin	Cortex	0.176607	0.0811216	NA	NA	NA	1.87856	0.11988	0.0755348	0.27126	0.900094	3.70151	0.0174853	0.00272669	0.000306206	0.00282228	0.00890185	0.0156505	0.000111739	3.31158e-05	3.73888e-05	7.56321e-05	0.00017733	3.89044	0.228042	0.294418	67.6732	1.63011	0.0501089	0.0199639	0.0216827	0.0394516	0.217354	0.0161581	1.07833	0.00185461	0.00144075	0.188317	0.13936	0.984935	0.0253471	0.0402896	0.0101595	0.0492191	0.0188728	0.199503	2.92572	0.00671773
RAT_COR_CIL_4	Cilastatin	Cortex	0.255848	0.108202	0.0442467	0.0964767	0.10808	1.83633	0.124951	0.0863648	0.260938	0.972228	3.09089	0.0134533	0.00284927	0.000361672	0.00368288	0.00755541	0.0131437	0.000118026	1.96007e-05	2.52913e-05	8.19859e-05	0.000170927	2.94442	0.129257	0.287602	50.8334	1.42667	0.0458303	0.0191461	0.0230035	0.0380901	0.183361	0.017982	1.12113	0.00222271	0.000833209	0.120805	0.167416	0.947292	0.0200811	0.0362854	0.0100208	0.0612891	0.0225625	0.257335	3.06521	0.00834767
RAT_COR_CIL_5	Cilastatin	Cortex	0.369602	0.162216	0.0491841	0.174206	0.145456	1.62587	0.10929	0.0776803	0.232771	0.904058	2.81251	0.011734	0.00198146	0.000298803	0.00291459	0.00764	0.011906	9.06817e-05	3.24687e-05	3.3045e-05	9.01053e-05	0.000119884	2.95967	0.160443	0.192794	55.0672	0.935346	0.041913	0.0159901	0.0238654	0.0470069	0.169934	0.0196249	1.0857	0.00280906	0.00127614	0.135549	0.160019	0.776558	0.0272458	0.0530024	0.0142764	0.0814165	0.0270851	0.30956	4.00541	0.00963995
RAT_COR_CIL_6	Cilastatin	Cortex	0.29076	0.139985	0.0384705	0.34574	0.0977882	2.14192	0.108094	0.0790362	0.224472	1.00807	2.90652	0.0137525	0.00266278	0.000307385	0.00378038	0.0101667	0.014081	8.86764e-05	2.81442e-05	4.53434e-05	4.10994e-05	0.000162387	2.77601	0.174402	0.213396	49.2307	0.795093	0.038042	0.0153966	0.020212	0.0323593	0.127244	0.0176985	1.14173	0.00214867	0.000950092	0.138078	0.161075	0.912127	0.026929	0.0389976	0.00982005	0.0667549	0.0182954	0.255521	3.1759	0.00748654
RAT_COR_CISPL_17	Cisplatin	Cortex	1.47886	0.68697	0.475083	0.774101	0.905347	1.38854	0.105801	0.0773539	0.314009	0.941146	3.69141	0.00867957	0.0024405	0.000233393	0.00317502	0.00631041	0.0100324	0.000195672	3.94447e-05	5.42918e-05	5.65078e-05	0.000156449	1.55351	0.175818	0.177604	53.9357	1.09947	0.0628628	0.0218521	0.0223554	0.0455223	0.173785	0.0128449	1.32627	0.00254065	0.0012459	0.14224	0.158622	1.07728	0.0177797	0.0473196	0.0102774	0.0626808	0.0186936	0.222315	2.26651	0.00411952
RAT_COR_CISPL_37	Cisplatin	Cortex	1.45636	0.62027	0.42724	0.603779	1.03653	1.07476	0.0737246	0.0615449	0.229342	0.63738	2.64152	0.00621793	0.00210499	0.000294234	0.00224525	0.00438293	0.0063139	0.000130817	2.73314e-05	4.74212e-05	4.15811e-05	6.68101e-05	1.40062	0.165807	0.135849	46.896	0.822065	0.057221	0.0153189	0.0183282	0.0317762	0.145572	0.0125435	0.900045	0.00161475	0.0011671	0.118957	0.121746	0.69232	0.0155834	0.0301002	0.00652981	0.0350444	0.0190128	0.209295	2.10773	0.00378598
RAT_COR_CISPL_23	Cisplatin	Cortex	1.82803	0.746757	0.676573	0.870401	0.769605	1.37766	0.140785	0.0928391	0.411095	1.07021	3.75965	0.00978549	0.00377025	0.000335715	0.00451101	0.00928436	0.0122508	0.000221206	7.07951e-05	7.82591e-05	9.97464e-05	0.0001434	1.56665	0.19855	0.20424	46.642	1.00032	0.0751778	0.0249371	0.0279862	0.0536977	0.187894	0.0173746	1.29093	0.00219966	0.00144569	0.173737	0.167054	0.977044	0.0189328	0.0407188	0.00931802	0.0245026	0.0193788	0.238075	2.41449	0.00255956
RAT_COR_CISPL_38	Cisplatin	Cortex	1.96095	1.17775	0.760067	1.21395	0.965165	1.39488	0.136331	0.0906629	0.389242	1.10256	3.91014	0.0097551	0.00327663	0.000648249	0.00395464	0.00675675	0.00930068	0.000196138	5.26876e-05	9.54962e-05	6.87408e-05	0.000115048	1.48505	0.2206	0.244409	44.9136	0.701214	0.0869386	0.0276025	0.0317795	0.0689339	0.257203	0.0136459	1.24715	0.00222611	0.00145785	0.162145	0.160784	0.96545	0.0181815	0.0350948	0.00956858	0.0293166	0.0245894	0.28198	2.24222	0.00363257
RAT_COR_CISPL_39	Cisplatin	Cortex	1.32854	0.684516	0.462841	0.831215	0.515747	1.66156	0.135405	0.102446	0.363552	1.14317	3.808	0.0114683	0.00363757	0.000425448	0.00415739	0.00694361	0.0131479	0.000285637	7.60052e-05	0.000108657	0.000145151	0.000120456	1.63294	0.22026	0.160524	44.5893	0.816552	0.0747883	0.0261066	0.0276596	0.0468749	0.197178	0.0136544	1.01176	0.00282408	0.00195063	0.14169	0.141556	0.897134	0.019336	0.0363391	0.0101633	0.0229898	0.0219171	0.241999	2.02814	0.00510136
RAT_COR_CISPL_40	Cisplatin	Cortex	1.02139	0.503551	0.309241	0.556094	0.415633	2.05526	0.151047	0.123215	0.376229	1.08804	4.05556	0.012647	0.0040909	0.000292705	0.00312915	0.00886776	0.0112572	0.000158408	4.81241e-05	8.29639e-05	6.46667e-05	7.77003e-05	2.2417	0.297972	0.191262	52.3098	1.03762	0.0675507	0.021827	0.0310922	0.0515038	0.195805	0.0127094	1.08899	0.00232014	0.0010842	0.131744	0.147787	0.850323	0.017472	0.0343812	0.00895262	0.0320595	0.0228358	0.244038	2.44458	0.00381909
RAT_COR_CISCIL_25	Cisplatin+cilastatin	Cortex	0.558412	0.338168	NA	NA	NA	1.28686	0.0973209	0.066362	0.235224	0.626492	2.8399	0.00787091	0.00198994	0.000253782	0.00236375	0.0057188	0.00880541	6.43401e-05	2.52624e-05	2.38808e-05	5.54588e-05	8.24974e-05	1.64774	0.197714	0.165532	50.6245	0.971138	0.0435608	0.0181767	0.0201057	0.0367232	0.173539	0.0138502	1.02523	0.00225166	0.00101569	0.173725	0.137273	0.825792	0.0238554	0.0424169	0.00796892	0.0136421	0.0123339	0.187613	2.07301	0.00455865
RAT_COR_CISCIL_26	Cisplatin+cilastatin	Cortex	0.74795	0.294386	0.172259	0.393429	0.259668	1.22668	0.0994811	0.0664911	0.243854	0.664672	2.85813	0.00704371	0.00215994	0.000372687	0.00244151	0.00499655	0.00839778	0.000127916	3.55225e-05	4.91715e-05	4.02471e-05	7.33198e-05	1.61061	0.183677	0.156127	47.2193	0.811444	0.0625829	0.0229424	0.0271808	0.0508697	0.198784	0.0170259	1.31792	0.00225661	0.00113313	0.177834	0.171404	0.973034	0.0211389	0.049361	0.0115362	0.052447	0.0180892	0.211849	2.36915	0.00332424
RAT_COR_CISCIL_27	Cisplatin+cilastatin	Cortex	0.781166	0.332122	0.268037	0.303582	0.257212	1.42908	0.151635	0.107407	0.288501	0.872917	2.82659	0.00956465	0.00221712	0.000438868	0.00240205	0.00584331	0.00849193	0.000168796	5.67411e-05	0.000114196	6.12019e-05	0.000132218	2.28239	0.229957	0.183253	45.8776	0.927369	0.0714847	0.0283506	0.0372552	0.0687781	0.230423	0.0141728	0.945003	0.00201201	0.000826008	0.124291	0.137366	0.7229	0.0152084	0.0307867	0.00743407	0.0249627	0.0155858	0.193997	2.53772	0.00312592
RAT_COR_CISCIL_29	Cisplatin+cilastatin	Cortex	0.536456	0.149789	0.226509	0.349293	0.180947	1.27479	0.0974276	0.0721859	0.267208	0.714306	3.29366	0.00769373	0.00272644	0.000232194	0.00244264	0.00574772	0.00949138	6.81789e-05	3.01401e-05	3.63759e-05	6.21509e-05	0.000112661	1.45221	0.189716	0.183457	48.4336	1.09107	0.0470931	0.018169	0.0205908	0.0398902	0.185375	0.0153536	1.00673	0.00267419	0.00144339	0.132597	0.132248	0.858764	0.0227295	0.0391192	0.00857083	0.0139982	0.0176558	0.189995	2.21641	0.0032945
RAT_COR_CISCIL_30	Cisplatin+cilastatin	Cortex	0.409159	0.197602	0.140614	0.197808	0.186547	1.02019	0.0745384	0.0571492	0.217939	0.61535	2.82424	0.00572196	0.00216823	0.000291776	0.00162399	0.00541184	0.00810596	0.000107572	3.0231e-05	3.6352e-05	3.9319e-05	7.53e-05	1.69811	0.155348	0.132399	49.6062	1.02523	0.0482237	0.0164372	0.0175495	0.0333978	0.15408	0.0144744	1.0716	0.00227784	0.00125409	0.152576	0.144912	0.923949	0.0190068	0.0456266	0.00844593	0.0162916	0.020299	0.152607	1.98607	0.00221342
RAT_COR_CISCIL_31	Cisplatin+cilastatin	Cortex	0.992024	0.379765	0.239453	0.327894	0.36134	0.958764	0.0713298	0.0542851	0.221139	0.545845	2.7548	0.0054103	0.00220554	0.000331894	0.00154317	0.0044054	0.00658753	0.000141648	6.16416e-05	6.76421e-05	6.72785e-05	0.000155832	1.61151	0.207815	0.134891	49.4833	0.862517	0.0655712	0.0231438	0.0292981	0.0638429	0.228354	0.0116123	0.961684	0.0018786	0.000761852	0.10545	0.114479	0.713571	0.0137086	0.0308479	0.00870451	0.0177095	0.0214291	0.21388	2.38522	0.00387843
[truncated: 72 more columns]

## Sheet: Supplementary Table S2
Supplementary Table S2. Statistical analysis of kidney cortex lipid species
Groups (n=6): Control (CNT); Cilastatin (CIL); Cisplatin (CISPL); Cisplatin+Cilastatin (CISCIL).
Fold change (FC) was calculated considering group mean values. For univariate analysis using t-Student or Mann-Whitney tests, p-values and false discovery rate (FDR) values are reported. P (corr) and VIP values from OPLS-DA multivariate analysis are included. Area under the curve (AUC) results are included for Receiving Operating Characteristic (ROC) curves
Lipid	Fold change			Univariate analysis: t-Student / Mann Whitney								Multivariate analysis: OPLS-DA						ROC curves
	FC CISPL vs CNT	FC CISCIL vs CNT	FC CISCIL vs CISPL	p value CISPL vs CNT	FDR CISPL vs CNT	p-value CISCIL vs CNT	FDR CISCIL vs CNT	p-value CISCIL vs CISPL	FDR CISCIL vs CISPL	p-value CIL vs CNT	FDR CIL vs CNT	p(corr) CISPL vs CNT	VIP CISPL vs CNT	p(corr) CISCIL vs CNT	VIP CISCIL vs CNT	p(corr) CISCIL vs CISPL	VIP CISCIL vs CISPL	AUC CISPL vs CNT	AUC CISCIL vs CISPL
CE 18:0	20.1561	8.07656	0.400701	0.000787826	0.00644411	0.000147325	0.0025533	0.00514874	0.079068	0.00373393	0.0791539	0.974447	3.17503	0.961584	2.97198	-0.911683	2.49323	1	1
CE 18:1	6.6199	2.9365	0.443587	0.000195088	0.00331649	0.00278308	0.0183992	0.000430374	0.0256072	0.562159	0.897739	0.983101	2.53326	0.894216	2.08608	-0.912022	2.4133	1	1
CE 18:2	5.85501	2.2412	0.382784	2.27931e-06	3.87482e-05	0.00358038	0.0202888	0.000407144	0.0083769	0.568437	0.897739	0.964432	2.44491	0.772817	1.68239	-0.895856	2.56543	1	1
CE 20:4	8.12052	3.25369	0.400675	0.0021645	0.00990676	0.0021645	0.0122655	0.000673832	0.0267287	0.457143	0.886027	0.984842	2.63975	0.956668	2.18094	-0.931143	2.53085	1	1
CE 22:6	18.3462	5.83475	0.318036	0.000877845	0.00652897	0.000620266	0.00567782	0.00307474	0.0609823	0.0021645	0.0643939	0.985114	3.09997	0.966661	2.69461	-0.935296	2.80149	1	1
Cer 34:1	1.1191	0.89956	0.803823	0.437456	0.515418	0.426387	0.540559	0.0862615	0.256628	0.086029	0.46149	0.249988	0.320514	-0.223045	0.728746	-0.412935	0.893794	0.583333	0.805556
Cer 36:1	1.40479	1.11865	0.79631	0.0300494	0.0558731	0.475453	0.582578	0.160158	0.37649	0.0265422	0.226195	0.574136	0.840499	0.212343	0.755777	-0.385711	1.18852	0.861111	0.722222
Cer 38:1	1.48992	1.15233	0.773416	0.0109139	0.0288613	0.317943	0.425114	0.0900773	0.262793	0.00952231	0.113316	0.690493	0.948681	0.312982	0.671095	-0.430714	1.13559	0.916667	0.777778
Cer 40:1	1.70175	1.20383	0.70741	0.000737192	0.00644411	0.0344188	0.0772799	0.00603121	0.079746	0.0330226	0.231158	0.822653	1.22257	0.608635	0.876441	-0.713545	1.43684	0.944444	0.888889
Cer 42:1	1.35394	1.07723	0.795623	0.0151515	0.0360606	0.699134	0.763275	0.0649351	0.233913	0.406208	0.848049	0.732497	0.863963	0.386885	0.561702	-0.670245	1.08436	0.916667	0.833333
Cer 42:2	1.46556	0.989597	0.675233	0.0151515	0.0360606	0.93487	0.951356	0.0151515	0.112689	0.0304456	0.226439	0.643359	0.933606	0.0163884	0.752271	-0.703504	1.52193	0.916667	0.916667
dhCer 34:0	1.10191	0.814955	0.739585	0.427001	0.509919	0.0869614	0.16426	0.0443403	0.205909	0.00706083	0.0991188	0.184154	0.322832	-0.519181	0.878337	-0.499196	1.20555	0.638889	0.861111
dhCer 36:0	1.59336	1.11062	0.697031	0.011932	0.0308675	0.132035	0.226135	0.0649351	0.233913	0.025974	0.237762	0.747864	1.11545	0.463921	0.484023	-0.631297	1.30312	0.916667	0.833333
dhCer 38:0	1.47362	1.2697	0.861625	0.0920333	0.145734	0.0962873	0.171018	0.47196	0.693373	0.00630698	0.0991188	0.576272	1.00807	0.496175	0.881078	-0.303756	0.893341	0.861111	0.611111
dhCer 40:0	1.39729	0.84587	0.605367	0.0362658	0.0653883	0.393939	0.515152	0.025974	0.174237	0.0557184	0.331525	0.572411	0.95295	-0.393129	0.722371	-0.762755	1.75055	0.861111	0.888889
dhCer 42:0	0.986162	0.789527	0.800606	0.906045	0.929477	0.0178654	0.0486504	0.0821066	0.256628	0.0546642	0.331525	-0.129026	0.514986	-0.665498	0.836387	-0.412185	0.934631	0.527778	0.805556
dhCer 42:1	1.30158	0.98274	0.755036	0.078885	0.128593	0.845917	0.890833	0.0467552	0.205909	0.0278393	0.226195	0.481611	0.726376	-0.0258716	0.322163	-0.492214	1.03958	0.75	0.833333
dhHexCer 34:0	2.00043	1.14254	0.571145	0.00383887	0.0152275	0.545739	0.643	0.0117401	0.0936418	0.918063	0.963962	0.721302	1.39123	0.168296	0.869048	-0.708505	1.88217	0.972222	0.916667
dhHexCer 36:0	1.79497	1.36762	0.76192	0.017041	0.0375533	0.165265	0.262221	0.232402	0.492947	0.686066	0.924411	0.651388	1.27373	0.431017	1.04573	-0.388538	1.36275	0.861111	0.694444
dhHexCer 38:0	1.85441	1.30069	0.701404	0.014087	0.034924	0.426996	0.540559	0.188235	0.414815	0.526083	0.897739	0.620304	1.27993	0.215063	1.03352	-0.4824	1.64816	0.861111	0.75
dhHexCer 40:0	1.28312	0.877126	0.683586	0.314346	0.389658	0.270107	0.381757	0.148467	0.368074	0.152449	0.585208	0.242346	0.816673	-0.323137	0.566666	-0.429289	1.29151	0.583333	0.777778
dhHexCer 42:0	0.91982	0.854831	0.929346	0.571007	0.647142	0.30067	0.411261	0.697665	0.869708	0.316497	0.848049	-0.243937	0.497157	-0.357726	0.867029	-0.152673	0.807989	0.638889	0.583333
dhSM 34:0	0.605152	0.631005	1.04272	0.00865801	0.0250702	0.00865801	0.0340377	0.309524	0.566667	0.818182	0.945172	-0.865674	1.22775	-0.838597	1.35961	0.276255	0.598574	0.944444	0.694444
dhSM 36:0	1.77358	1.61442	0.910258	0.0015816	0.0103675	0.000400461	0.00433226	0.40092	0.627757	0.0285119	0.226195	0.816613	1.24382	0.840778	1.39185	-0.1681	0.656374	1	0.611111
dhSM 40:0	0.823453	0.70648	0.857948	0.13479	0.203038	0.0108268	0.0393975	0.169805	0.381261	0.729963	0.934039	-0.451825	0.631148	-0.69595	1.08785	-0.436603	0.882103	0.777778	0.75
dhSM 42:0	0.790121	0.820635	1.03862	0.0513892	0.0861311	0.0625955	0.124148	0.653063	0.869708	0.947761	0.963962	-0.616504	0.777022	-0.55004	0.744774	0.300552	0.423927	0.805556	0.527778
dhSM 42:1	0.894562	0.900617	1.00677	0.0243354	0.049062	0.0109253	0.0393975	0.858275	0.972711	0.925768	0.945172	-0.660824	0.559422	-0.732028	0.589658	0.192663	0.236749	0.833333	0.611111
FC	0.931501	0.877638	0.942176	0.203384	0.270584	0.0195004	0.0515678	0.165918	0.379697	0.8584	0.955968	-0.393534	0.316291	-0.655423	0.712048	-0.365976	0.544717	0.722222	0.777778
HexCer 34:1	1.49816	1.19459	0.797374	0.00491382	0.0171984	0.208513	0.310163	0.0484493	0.205909	0.479894	0.887646	0.736871	1.05938	0.395253	0.841429	-0.640039	1.24858	0.944444	0.833333
HexCer 36:1	1.15018	1.06307	0.924265	0.312369	0.389658	0.666284	0.762383	0.511275	0.724306	0.345572	0.848049	0.303038	0.543939	0.155172	0.793297	-0.252005	1.00623	0.722222	0.583333
HexCer 38:1	1.20618	1.15147	0.954643	0.139944	0.207641	0.36834	0.492499	0.750936	0.902641	0.966044	0.974231	0.419833	0.574233	0.251284	0.868022	-0.153552	0.970083	0.777778	0.611111
HexCer 40:1	1.32974	1.30832	0.983887	0.0544592	0.090009	0.12564	0.216684	0.920286	0.992847	0.819956	0.955968	0.546082	0.800006	0.460644	1.01046	-0.113995	0.959426	0.888889	0.555556
HexCer 42:1	1.12052	1.13322	1.01133	0.270257	0.342134	0.172224	0.269666	0.912922	0.992847	0.94325	0.963962	0.340468	0.515332	0.410007	0.735984	-0.0202848	0.731961	0.666667	0.527778
LPC 16:0	0.78717	0.7256	0.921783	0.00329908	0.0140211	0.000186674	0.00208117	0.351082	0.605489	0.0021645	0.0643939	-0.765953	0.840498	-0.891889	1.13247	-0.35993	0.525435	1	0.666667
LPC 16:1	0.697152	0.728454	1.0449	0.0021645	0.00990676	0.000202677	0.00301482	0.309524	0.566667	0.0384308	0.25407	-0.903315	1.08971	-0.872975	1.11126	0.12196	0.209885	1	0.694444
LPC 17:1	1.03264	1.00447	0.972716	0.704103	0.754849	0.944697	0.952702	0.760316	0.904776	0.365469	0.848049	0.0394838	0.238519	0.0192384	0.311164	-0.019927	0.390318	0.611111	0.555556
LPC 18:0	0.668368	0.614314	0.919125	1.0205e-05	0.000404797	2.25506e-05	0.000826922	0.309241	0.566667	4.51903e-05	0.00537764	-0.909254	1.14347	-0.95303	1.43825	-0.332969	0.488077	1	0.666667
LPC 18:1	0.814698	0.760356	0.933299	0.00722318	0.0238766	0.00214087	0.0160985	0.348736	0.60906	0.0133723	0.144664	-0.744105	0.770302	-0.813542	1.00331	-0.339097	0.506555	0.972222	0.694444
LPC 18:2	0.899753	0.895578	0.99536	0.237971	0.310771	0.299042	0.411261	0.963264	0.992847	0.103224	0.472824	-0.408222	0.611656	-0.369948	0.591387	-0.0989518	0.168431	0.694444	0.5
LPC 18:3	1.03942	0.800802	0.770433	0.937229	0.937229	0.132035	0.226135	0.0821677	0.256628	0.132035	0.506843	0.0682871	0.269772	-0.52156	0.912409	-0.558373	1.0458	0.527778	0.805556
LPC 20:3	0.690546	0.744369	1.07794	0.000184377	0.00331649	0.0105294	0.0393975	0.458025	0.691005	0.185553	0.630881	-0.900227	1.07824	-0.687473	1.06698	0.182737	0.274707	1	0.638889
LPC 22:4	1.03756	0.698345	0.673066	0.818393	0.854288	0.1625	0.264897	0.0995001	0.275361	0.00399095	0.0791539	0.111587	0.447395	-0.442206	1.02967	-0.523647	1.34384	0.583333	0.805556
LPC 22:5	0.81221	0.78036	0.960786	0.025974	0.0495496	0.0411255	0.0848266	0.309524	0.566667	0.731353	0.945172	-0.599125	0.732525	-0.674281	0.860073	-0.183057	0.468979	0.888889	0.694444
LPC 22:6	0.732775	0.779252	1.06343	0.0107412	0.0288613	0.0403211	0.0873918	0.563955	0.789538	0.195817	0.647284	-0.756586	0.91203	-0.624332	0.937437	0.151477	0.248101	0.944444	0.611111
PC 32:1	0.84709	0.8511	1.00473	0.0192349	0.0416173	0.0286493	0.0681853	0.923529	0.992847	0.573501	0.897739	-0.657714	0.607706	-0.627765	0.761345	0.0152921	0.331337	0.861111	0.527778
PC 32:2	1.11632	0.892887	0.799847	0.141336	0.207641	0.156129	0.254511	0.0053155	0.079068	0.40073	0.848049	0.472144	0.443594	-0.445403	0.574717	-0.787423	1.21306	0.75	0.944444
PC 32:3	1.1108	0.925989	0.833624	0.0411255	0.0709267	0.484848	0.588745	0.0611937	0.23416	0.484848	0.886027	0.508428	0.43503	-0.314343	0.4131	-0.566887	0.905151	0.861111	0.833333
PC 34:1	0.904184	0.905282	1.00121	0.116403	0.177589	0.0775238	0.148796	0.978986	0.992847	0.523184	0.897739	-0.522306	0.456849	-0.550606	0.618261	0.1784	0.338518	0.777778	0.5
PC 34:2	1.13545	1.05752	0.931364	0.0242193	0.049062	0.272684	0.381757	0.0858024	0.256628	0.334897	0.848049	0.619183	0.524245	0.329786	0.472247	-0.535169	0.631152	0.916667	0.861111
PC 34:3	0.969171	0.956457	0.986881	0.703857	0.754849	0.626202	0.723476	0.806795	0.950165	0.107879	0.472912	-0.0649178	0.070283	-0.130665	0.614085	-0.102993	0.203485	0.527778	0.527778
PC 34:4	1.20804	0.935189	0.774139	0.14773	0.214388	0.4505	0.564311	0.048437	0.205909	0.725213	0.934039	0.478206	0.577116	-0.253821	0.448329	-0.679412	1.23308	0.777778	0.888889
PC 34:5	0.565072	0.500682	0.88605	0.000104483	0.00310837	2.77957e-05	0.000826922	0.367162	0.615384	0.293063	0.848049	-0.872797	1.32507	-0.89487	1.66019	-0.251835	0.461669	1	0.666667
PC 36:1	0.951754	0.95325	1.00157	0.492031	0.568464	0.460229	0.570493	0.981367	0.992847	0.468956	0.887646	-0.271217	0.242378	-0.221413	0.545524	0.119478	0.416117	0.611111	0.555556
PC 36:2	0.965233	0.991418	1.02713	0.49174	0.568464	0.912199	0.943927	0.708922	0.869708	0.362674	0.848049	-0.221412	0.164583	-0.0562888	0.5359	0.163108	0.233842	0.611111	0.527778
PC 36:3	0.897298	0.889165	0.990936	0.0989111	0.152863	0.101622	0.177838	0.87186	0.978786	0.812545	0.955968	-0.512448	0.440995	-0.496148	0.680337	0.0398886	0.0736633	0.777778	0.583333
PC 36:4	0.917175	0.897799	0.978874	0.0411255	0.0709267	0.025974	0.0630798	0.699134	0.857701	0.699134	0.945172	-0.558504	0.42572	-0.709174	0.584247	-0.0588985	0.249656	0.861111	0.583333
PC 36:5	0.549469	0.579636	1.0549	0.000159968	0.00331649	0.000150194	0.0025533	0.509813	0.724306	0.836222	0.955968	-0.90196	1.3707	-0.905238	1.46734	0.361972	0.489535	1	0.611111
PC 36:6	0.583121	0.62266	1.0678	5.48364e-06	0.000326276	0.000145078	0.0025533	0.427534	0.660734	0.886619	0.963962	-0.955051	1.3205	-0.870342	1.35782	0.191228	0.259279	1	0.694444
PC 38:1	1.03004	1.02826	0.998275	0.693575	0.754849	0.687758	0.779459	0.97953	0.992847	0.536833	0.897739	0.054375	0.0774325	0.142894	0.435731	0.0855949	0.452523	0.555556	0.527778
PC 38:2	1.14235	1.0702	0.936838	0.167207	0.234089	0.418079	0.540559	0.462185	0.691005	0.937229	0.945172	0.348179	0.425352	0.256666	0.578977	-0.135076	0.596036	0.777778	0.694444
PC 38:3	0.736928	0.788847	1.07045	0.0021645	0.00990676	0.0179884	0.0486504	0.699134	0.857701	0.384226	0.848049	-0.802156	0.912855	-0.658561	0.953336	0.345216	0.467271	1	0.583333
PC 38:4	0.792242	0.819106	1.03391	0.00488686	0.0171984	0.00639219	0.0292566	0.580799	0.803663	0.500244	0.886027	-0.759065	0.792279	-0.717776	0.833806	0.295906	0.396131	0.916667	0.555556
PC 38:5	0.831037	0.833752	1.00327	0.00804514	0.024548	0.00296604	0.0185768	0.94694	0.992847	0.471601	0.887646	-0.738789	0.715359	-0.775139	0.80767	0.152331	0.211346	0.916667	0.527778
PC 38:6	0.766821	0.84946	1.10777	0.00572552	0.0194668	0.0442091	0.0907049	0.138936	0.351774	0.690956	0.924411	-0.759762	0.854044	-0.559786	0.762517	0.541286	0.69059	0.916667	0.75
PC 38:7	0.734509	0.766696	1.04382	0.004329	0.0156107	0.0141037	0.0450758	0.937229	0.960069	0.513732	0.897739	-0.787861	0.918752	-0.67905	1.01423	0.180886	0.286654	0.972222	0.527778
PC 40:1	1.06649	0.974253	0.913512	0.395519	0.480273	0.703701	0.782621	0.26595	0.527467	0.844069	0.955968	0.198802	0.185413	-0.118298	0.525022	-0.23196	0.584781	0.666667	0.694444
PC 40:2	1.22038	1.08079	0.885614	0.025974	0.0495496	0.413731	0.540559	0.24026	0.492947	0.290267	0.848049	0.487918	0.58048	0.267804	0.607523	-0.354908	0.807878	0.888889	0.722222
PC 40:3	0.988766	0.908047	0.918364	0.896763	0.927954	0.194578	0.293099	0.339278	0.60906	0.654509	0.924411	-0.0976753	0.183687	-0.394141	0.668129	-0.219079	0.732949	0.527778	0.75
PC 40:4	1.31961	1.02622	0.777666	0.0168872	0.0375533	0.76212	0.818192	0.0392743	0.205909	0.419434	0.860563	0.643724	0.816945	0.081379	0.522909	-0.599992	1.23153	0.861111	0.833333
PC 40:5	1.00253	0.907616	0.905325	0.975942	0.983847	0.163448	0.262221	0.200433	0.433664	0.859568	0.955968	-0.0401052	0.0528908	-0.417293	0.578178	-0.303602	0.725603	0.555556	0.75
PC 40:6	0.623977	0.762685	1.2223	0.004329	0.0156107	0.0411255	0.0848266	0.0413867	0.205909	0.699134	0.945172	-0.840241	1.18047	-0.66587	0.956042	0.665387	1.03373	0.972222	0.833333
PC 40:7	0.740365	0.853718	1.15311	0.000933087	0.00653161	0.0319149	0.0730359	0.0932473	0.258057	0.615011	0.914829	-0.837476	0.976455	-0.606029	0.776131	0.60442	0.864895	0.972222	0.777778
PE 34:1	0.798105	0.822413	1.03046	0.010905	0.0288613	0.0137919	0.0450758	0.501571	0.724306	0.56778	0.897739	-0.77477	0.777902	-0.691235	0.87465	0.304417	0.309983	0.944444	0.638889
PE 34:2	0.928074	0.948033	1.02151	0.393939	0.478355	0.489561	0.582578	0.699134	0.857701	0.258934	0.800185	-0.386332	0.306748	-0.23735	0.523897	0.104357	0.196036	0.666667	0.583333
PE 34:3	0.742869	0.868372	1.16894	0.00073711	0.00644411	0.0439932	0.0907049	0.0454512	0.205909	0.0731727	0.414645	-0.820219	0.913423	-0.599405	0.735007	0.591241	0.878134	1	0.833333
PE 34:5	0.990921	1.09583	1.10587	0.832031	0.868523	0.0315656	0.0730359	0.0117889	0.0936418	0.365407	0.848049	-0.0463558	0.0688007	0.615578	0.528457	0.647872	0.682028	0.583333	0.833333
PE 36:1	1.11909	0.995372	0.889449	0.0930736	0.145734	0.935367	0.951356	0.0649351	0.233913	0.170816	0.597855	0.37446	0.456573	-0.014033	0.460663	-0.407842	0.788595	0.805556	0.833333
PE 36:2	0.965253	0.998578	1.03452	0.505923	0.578893	0.985203	0.985203	0.605682	0.828462	0.63198	0.923992	-0.227954	0.183887	-0.0237008	0.515283	0.239341	0.312418	0.527778	0.555556
PE 36:3	0.974549	0.97313	0.998544	0.594062	0.660686	0.729686	0.804006	0.984503	0.992847	0.709004	0.92716	-0.17397	0.220976	-0.149765	0.517685	0.0151754	0.456384	0.583333	0.694444
PE 36:4	0.789147	0.888611	1.12604	0.0021645	0.00990676	0.0151515	0.0441617	0.0115785	0.0936418	0.0930736	0.44303	-0.921539	0.875232	-0.708313	0.618606	0.777922	0.852774	1	0.916667
PE 36:5	0.538836	0.651772	1.20959	6.3282e-07	7.53056e-05	1.62867e-05	0.000826922	0.0118036	0.0936418	0.448088	0.887646	-0.964987	1.44067	-0.924242	1.31392	0.746273	1.08282	1	0.888889
PE 38:2	1.24284	1.08815	0.875537	0.0139677	0.034924	0.232068	0.34094	0.0426887	0.205909	0.232537	0.747891	0.648807	0.704435	0.377675	0.661557	-0.552338	0.814656	0.916667	0.833333
PE 38:3	0.661668	0.75076	1.13465	0.00782115	0.024548	0.0161626	0.0458102	0.388831	0.625051	0.99461	0.99461	-0.662265	1.07093	-0.659163	1.04734	0.360791	0.794088	0.944444	0.583333
PE 38:4	0.800746	0.848206	1.05927	0.00349308	0.0143337	0.00881034	0.0349477	0.359476	0.611109	0.937229	0.945172	-0.784197	0.798218	-0.704819	0.773268	0.42718	0.511886	0.916667	0.638889
PE 38:5	0.808554	0.885131	1.09471	0.000812282	0.00644411	0.0235501	0.0596268	0.156383	0.37649	0.388793	0.848049	-0.834082	0.824523	-0.646464	0.639589	0.5429	0.732402	1	0.722222
PE 38:6	0.822308	0.841696	1.02358	0.025974	0.0495496	0.0151515	0.0441617	0.708234	0.869708	0.818182	0.945172	-0.723984	0.727709	-0.710817	0.788523	0.244583	0.283837	0.888889	0.666667
PE 38:7	0.803659	0.770759	0.959063	0.025974	0.0495496	0.0161683	0.0458102	0.699134	0.857701	0.574802	0.897739	-0.60887	0.685083	-0.685549	0.95589	-0.118602	0.170503	0.888889	0.583333
PE 40:4	1.41569	1.11014	0.784166	0.00910915	0.0258093	0.270351	0.381757	0.0701961	0.242074	0.168918	0.597855	0.676533	0.942784	0.338133	0.669631	-0.524975	1.28176	0.861111	0.777778
PE 40:5	0.979635	0.87535	0.893547	0.818182	0.854288	0.0736196	0.143619	0.0649351	0.233913	0.595978	0.897739	-0.12915	0.193805	-0.539231	0.705691	-0.31857	0.707349	0.555556	0.833333
PE 40:6	1.02659	0.963284	0.938333	0.784968	0.834029	0.551846	0.64382	0.464541	0.691005	0.818182	0.945172	0.0223404	0.0904191	-0.155421	0.48682	-0.140933	0.500812	0.5	0.722222
PE 40:7	0.982889	0.924835	0.940935	0.588745	0.660949	0.179654	0.2813	0.393939	0.640412	0.937229	0.945172	-0.0902257	0.277395	-0.316911	0.487991	-0.242733	0.312697	0.611111	0.666667
PE 40:8	1.1033	0.979904	0.88816	0.160583	0.227493	0.738519	0.806273	0.11101	0.30023	0.262246	0.800185	0.385343	0.358372	-0.114442	0.398426	-0.432527	0.568621	0.75	0.694444
SM 34:1	0.710529	0.784209	1.1037	0.000504508	0.00588625	0.00458851	0.0237406	0.0852148	0.256628	0.695101	0.924411	-0.868242	1.01761	-0.766142	0.959749	0.614915	0.739469	1	0.805556
SM 36:1	0.85563	0.823309	0.962225	0.24026	0.310771	0.025974	0.0630798	0.24026	0.492947	0.850694	0.955968	-0.53455	0.56549	-0.672756	0.857094	-0.155388	0.657496	0.722222	0.722222
SM 38:1	1.10047	0.979234	0.889831	0.176103	0.243677	0.309524	0.423372	0.132035	0.327336	0.664804	0.924411	0.346544	0.322518	-0.134357	0.412138	-0.404998	0.760589	0.805556	0.777778
SM 40:1	0.939181	0.866826	0.92296	0.25271	0.32336	0.0151515	0.0441617	0.0930736	0.263709	0.361455	0.848049	-0.360697	0.31385	-0.694074	0.692338	-0.583875	0.65443	0.722222	0.805556
SM 42:1	0.802505	0.808254	1.00716	0.000544107	0.00588625	0.000273737	0.00361941	0.850969	0.972711	0.103306	0.472824	-0.863744	0.815928	-0.870275	0.892793	0.191674	0.176622	1	0.527778
SM 42:2	0.666434	0.747413	1.12151	0.0213621	0.0445981	0.0559276	0.112803	0.0376282	0.205909	0.560454	0.897739	-0.730621	0.989103	-0.575677	1.03119	0.647747	0.792087	0.861111	0.833333
Sulf 36:1	0.8387	0.86408	1.03026	0.050236	0.0854013	0.000395358	0.00433226	0.731752	0.888556	0.322037	0.848049	-0.59586	0.629243	-0.857554	0.744934	0.114537	0.166495	0.833333	0.611111
Sulf 38:1	1.1584	0.898697	0.775808	0.157766	0.226195	0.269943	0.381757	0.0101148	0.0936418	0.699134	0.945172	0.404309	0.553532	-0.337133	0.420521	-0.758042	1.30559	0.75	0.861111
Sulf 40:0	0.789848	0.761205	0.963736	0.192853	0.26079	0.130177	0.218224	0.814427	0.950165	0.164633	0.597855	-0.448928	0.655614	-0.474215	0.759137	0.0220273	0.592561	0.666667	0.555556
Sulf 40:1	1.45424	1.02058	0.701793	0.0196709	0.0418007	0.862213	0.900029	0.0295614	0.185148	0.89345	0.963962	0.664979	0.913608	0.00924251	0.342303	-0.647014	1.41175	0.916667	0.861111
Sulf 40:2	1.00361	0.405646	0.404185	0.983847	0.983847	0.00431981	0.0233662	0.00282129	0.0609823	0.858158	0.955968	0.00610304	0.22394	-0.848885	1.85618	-0.797405	2.17072	0.555556	1
Sulf 42:0	0.429414	0.487581	1.13546	0.00798642	0.024548	0.011653	0.0407854	0.353152	0.60906	0.308043	0.848049	-0.869926	1.56081	-0.79061	1.57886	0.3579	0.748991	1	0.611111
Sulf 42:3	0.908315	0.819779	0.902527	0.428503	0.509919	0.022625	0.05853	0.38647	0.625051	0.0910783	0.46149	-0.325622	0.379622	-0.690207	0.792306	-0.254918	0.512603	0.722222	0.527778
Sulf OH-40:1	0.358474	0.453134	1.26406	0.00195642	0.0103675	0.00241448	0.0169014	0.256908	0.518171	0.526021	0.897739	-0.911594	1.80241	-0.818119	1.71717	0.466256	1.1466	1	0.666667
Sulf OH-42:1	0.426956	0.446607	1.04603	0.0021937	0.0103675	0.00325277	0.019354	0.66056	0.869708	0.12177	0.499678	-0.903054	1.59332	-0.860806	1.73807	0.176761	0.267326	1	0.527778
Sulf OH-42:2	0.512693	0.512594	0.999806	0.0089604	0.0258093	0.00576616	0.0285905	0.999055	0.999055	0.6367	0.923992	-0.798992	1.36638	-0.825509	1.56128	0.171862	0.510755	0.944444	0.583333

## Sheet: Supplementary Table S3
Supplementary Table S3. Statistical analysis of kidney medulla lipid species
Groups (n=6): Control (CNT); Cilastatin (CIL); Cisplatin (CISPL); Cisplatin+Cilastatin (CISCIL).
Fold change (FC) was calculated considering group mean values. For univariate analysis using t-Student or Mann-Whitney tests, p-values and false discovery rate (FDR) values are reported. P (corr) and VIP values from OPLS-DA multivariate analysis are included. Area under the curve (AUC) results are included for Receiving Operating Characteristic (ROC) curves
Lipid	Fold change			Univariate analysis: t-Student / Mann Whitney								Multivariate analysis: OPLS-DA						ROC curves
	FC CISPL vs CNT	FC CISCIL vs CNT	FC CISCIL vs CISPL	p value CISPL vs CNT	FDR CISPL vs CNT	p-value CISCIL vs CNT	FDR CISCIL vs CNT	p-value CISCIL vs CISPL	FDR CISCIL vs CISPL	p-value CIL vs CNT	FDR CIL vs CNT	p(corr) CISPL vs CNT	VIP CISPL vs CNT	p(corr) CISCIL vs CNT	VIP CISCIL vs CNT	p(corr) CISCIL vs CISPL	VIP CISCIL vs CISPL	AUC CISPL vs CNT	AUC CISCIL vs CISPL
CE 18:0	18.4416	14.2419	0.772275	1.97816e-09	2.35401e-07	0.00113737	0.0150386	0.0823589	0.217794	0.0021645	0.257576	0.968644	2.60473	0.96586	3.1449	-0.606093	1.03954	1	0.722222
CE 18:1	5.76927	4.84303	0.839452	0.000185889	0.00122894	0.00109347	0.0150386	0.263295	0.421457	0.60035	0.907732	0.976847	2.01259	0.943459	2.37391	-0.498405	0.966966	1	0.75
CE 18:2	2.95315	1.8872	0.639047	6.96326e-05	0.000687384	0.00253549	0.0232095	0.00387997	0.0650337	0.0213793	0.907732	0.988603	1.59609	0.829113	1.43389	-0.863754	1.52742	1	0.916667
CE 20:4	2.88345	1.86018	0.645123	0.000539685	0.0029192	0.00635148	0.0397803	0.0163131	0.107848	0.49487	0.907732	0.942403	1.53963	0.779497	1.39445	-0.779931	1.49033	1	0.833333
CE 22:6	5.04793	6.83023	1.35308	0.000174012	0.00122894	0.000755587	0.012845	0.126499	0.253421	0.292168	0.907732	0.91368	1.82376	0.95783	2.62264	0.419302	0.878437	1	0.694444
Cer 34:1	1.44385	1.15628	0.80083	0.004329	0.010303	0.24026	0.444614	0.038961	0.144886	0.0609992	0.907732	0.795818	0.843957	0.284376	0.658188	-0.64702	1.00466	0.972222	0.861111
Cer 36:1	1.73615	1.84091	1.06034	0.00186576	0.00613276	0.00648902	0.0428996	0.644365	0.732183	0.0649351	0.907732	0.804089	1.13295	0.742454	1.42581	-0.140615	0.499433	0.916667	0.583333
Cer 38:1	2.01747	2.11639	1.04903	0.000342111	0.00203556	0.00566656	0.0374623	0.751581	0.798554	0.0438295	0.907732	0.861387	1.26434	0.817751	1.56493	-0.152973	0.429136	0.972222	0.611111
Cer 40:1	2.51821	1.93758	0.769428	0.0021645	0.00613276	0.004329	0.0311916	0.0238095	0.123636	0.0930736	0.907732	0.927636	1.46905	0.8631	1.53446	-0.763266	1.14061	1	0.888889
Cer 42:1	2.26321	1.90143	0.840149	8.62855e-06	0.000146685	0.000454089	0.0090061	0.0970457	0.22644	0.218205	0.907732	0.964948	1.35611	0.867111	1.46876	-0.409876	0.752496	1	0.833333
Cer 42:2	2.77415	1.92084	0.692408	0.0021645	0.00613276	0.00394615	0.0313061	0.00865801	0.0735931	0.335638	0.907732	0.95057	1.52436	0.76496	1.44622	-0.720261	1.36206	1	0.944444
dhCer 34:0	1.8327	1.40883	0.768719	7.71166e-06	0.000146685	0.0513905	0.191108	0.0448309	0.172093	0.023368	0.907732	0.947846	1.19058	0.573808	0.982377	-0.706997	1.14153	1	0.861111
dhCer 36:0	2.19039	1.5949	0.728138	6.1631e-05	0.000666735	0.0448121	0.179425	0.0526859	0.179132	0.17567	0.907732	0.916416	1.35489	0.601099	1.1902	-0.711958	1.33147	1	0.833333
dhCer 38:0	2.05591	1.45692	0.708651	0.000593145	0.00306888	0.0914164	0.271964	0.0575254	0.183983	0.651944	0.907732	0.840419	1.26674	0.503678	1.07077	-0.682029	1.32398	0.944444	0.805556
dhCer 40:0	1.70954	1.18306	0.692032	0.0151515	0.0277389	0.371819	0.597926	0.132035	0.257576	0.582226	0.907732	0.796746	1.09485	0.20516	0.788757	-0.625765	1.38311	0.916667	0.777778
dhCer 42:0	1.5137	1.16003	0.766356	0.0151515	0.0277389	0.326568	0.547347	0.132035	0.257576	0.10992	0.907732	0.757468	0.942001	0.285987	0.723977	-0.647069	1.14646	0.916667	0.777778
dhCer 42:1	1.86367	1.39134	0.746559	0.00027169	0.00170164	0.115818	0.297594	0.0812303	0.217794	0.299647	0.907732	0.894385	1.16892	0.442445	0.943008	-0.638223	1.2713	1	0.805556
dhHexCer 34:0	1.58568	1.15571	0.728839	0.0930736	0.133979	0.65089	0.863363	0.0930736	0.221515	0.699134	0.907732	0.640805	1.07937	0.0995714	1.04636	-0.47387	1.41458	0.805556	0.805556
dhHexCer 36:0	2.27044	1.40354	0.61818	0.0021645	0.00613276	0.152674	0.345929	0.0021645	0.0586359	0.265135	0.907732	0.876617	1.34658	0.384701	1.01315	-0.637303	1.44964	1	1
dhHexCer 38:0	1.76755	1.26744	0.717062	0.012987	0.0249267	0.588745	0.807619	0.091919	0.226036	0.699134	0.907732	0.649865	1.15746	0.3015	0.981086	-0.471753	1.21936	0.916667	0.833333
dhHexCer 40:0	1.12483	0.831963	0.739632	0.588745	0.636915	0.937229	1	0.167418	0.306503	0.484848	0.907732	0.232465	0.843125	-0.204342	1.07397	-0.401693	1.34695	0.611111	0.777778
dhHexCer 42:0	1.38971	1.02712	0.739092	0.091088	0.131854	0.909948	0.993077	0.11881	0.253057	0.699134	0.907732	0.515011	0.855475	-0.00508299	0.893233	-0.462222	1.29519	0.777778	0.777778
dhSM 34:0	0.71401	0.77809	1.08975	6.04672e-05	0.000666735	0.00792443	0.0471504	0.363062	0.500517	0.860827	0.974085	-0.911168	0.867476	-0.667614	0.929582	0.107836	0.490916	1	0.75
dhSM 36:0	1.838	1.38407	0.75303	1.22864e-05	0.00018276	0.0930372	0.271202	0.0640327	0.183983	0.393939	0.907732	0.932909	1.17593	0.526496	0.937062	-0.671095	1.22458	1	0.805556
dhSM 40:0	1.56069	1.10406	0.707418	0.00708204	0.0159012	0.445977	0.669745	0.0257457	0.121188	0.859535	0.974085	0.743085	1.00416	0.230425	0.628466	-0.609472	1.14272	0.944444	0.888889
dhSM 42:0	1.00556	1.22015	1.2134	0.965795	0.972053	0.164945	0.350508	0.259796	0.421457	0.140962	0.907732	-0.134438	0.243872	0.344034	0.770884	0.269736	0.784233	0.638889	0.694444
dhSM 42:1	0.732782	1.00194	1.36731	0.027469	0.0460396	0.986642	1	0.0774341	0.214294	0.939958	0.974085	-0.715228	0.844166	-0.0681021	0.591361	0.496437	1.04998	0.805556	0.805556
FC	1.02447	1.10608	1.07966	0.695337	0.738795	0.293006	0.512761	0.410417	0.542662	0.477017	0.907732	0.0960129	0.172014	0.283297	0.590781	0.0106451	0.383637	0.527778	0.694444
HexCer 34:1	2.45624	1.77871	0.724158	1.25223e-06	4.9672e-05	0.00989886	0.0535438	0.0123117	0.0909091	0.339451	0.907732	0.903179	1.42432	0.667599	1.37614	-0.658992	1.2604	1	0.972222
HexCer 36:1	2.46801	1.83255	0.742521	2.5903e-06	6.73209e-05	0.00525394	0.0367775	0.0238932	0.121188	0.464004	0.907732	0.906625	1.41089	0.733853	1.41835	-0.663139	1.20322	1	0.916667
HexCer 38:1	1.86098	1.38632	0.744942	0.00238738	0.00676425	0.200828	0.398309	0.0617019	0.183983	0.485524	0.907732	0.740749	1.19322	0.380969	1.10226	-0.575832	1.27204	0.972222	0.861111
HexCer 40:1	1.17158	0.965373	0.823991	0.546999	0.614083	0.911272	0.993077	0.251724	0.416044	0.513841	0.907732	0.339551	0.801018	0.0493522	0.955133	-0.454453	1.15703	0.638889	0.666667
HexCer 42:1	1.5749	1.37086	0.870441	0.0367965	0.0599834	0.192552	0.388368	0.554113	0.653874	0.282533	0.907732	0.623057	0.926594	0.396326	1.04895	-0.456752	0.966146	0.861111	0.611111
LPC 16:0	1.08992	0.872516	0.800532	0.275446	0.360198	0.0659347	0.216978	0.0264781	0.121188	0.164674	0.907732	0.312575	0.327135	-0.55345	0.680178	-0.650535	0.913096	0.666667	0.833333
LPC 16:1	0.957728	0.913602	0.953927	0.367965	0.451837	0.393939	0.625051	0.664057	0.732183	0.699134	0.907732	-0.0748799	0.253676	-0.193675	0.61625	-0.191906	0.619185	0.666667	0.638889
LPC 17:1	1.26145	0.943403	0.747873	0.0314161	0.0519238	0.674729	0.863363	0.0281379	0.124015	0.326737	0.907732	0.59378	0.604778	-0.149442	0.488585	-0.60262	1.02976	0.888889	0.833333
LPC 18:0	1.04392	0.81231	0.778135	0.590711	0.644904	0.0403815	0.171621	0.0201461	0.121188	0.754413	0.930675	0.12704	0.242219	-0.6025	0.838746	-0.668023	0.997632	0.555556	0.888889
LPC 18:1	1.22223	1.05242	0.861068	0.0887446	0.132008	0.662368	0.863363	0.166667	0.305128	0.814632	0.963996	0.546692	0.689942	0.102299	0.582757	-0.375677	0.828471	0.805556	0.75
LPC 18:2	1.57922	1.25247	0.793092	0.00159601	0.00628234	0.0506717	0.191108	0.0474959	0.172453	0.699134	0.907732	0.791101	0.9749	0.584053	0.817977	-0.621323	0.962402	0.944444	0.805556
LPC 18:3	1.01516	0.912362	0.898732	0.785714	0.820175	0.484848	0.730341	0.47826	0.599083	0.699134	0.907732	0.000981947	0.238437	-0.241741	0.5929	-0.317057	0.749708	0.555556	0.666667
LPC 20:3	1.01175	1.01769	1.00587	0.393939	0.473523	0.888339	0.993077	0.937229	0.956753	0.952062	0.976221	-0.0549319	0.152163	-0.0229497	0.580646	-0.0800617	0.679499	0.666667	0.527778
LPC 22:4	1.27327	1.00269	0.787487	0.29531	0.37385	0.99154	1	0.0301386	0.128089	0.446019	0.907732	0.393161	0.539341	0.156549	0.455838	-0.669138	0.995014	0.777778	0.861111
LPC 22:5	1.05854	0.897251	0.84763	0.900433	0.915825	0.426616	0.655922	0.287879	0.448205	0.991687	0.991687	0.197026	0.163008	-0.28581	0.691199	-0.478421	0.919747	0.527778	0.694444
LPC 22:6	0.874764	0.934669	1.06848	0.342027	0.428434	0.670585	0.863363	0.367965	0.500517	0.758617	0.930675	-0.323049	0.335434	-0.156012	0.762522	-0.0704931	0.688243	0.694444	0.666667
PC 32:1	0.631773	0.836474	1.32401	0.000517996	0.0029192	0.0788227	0.24051	0.00472982	0.0650337	0.552499	0.907732	-0.89233	0.988984	-0.52927	0.72109	0.74109	1.04056	1	0.944444
PC 32:2	0.848791	0.893628	1.05282	0.0523047	0.0818982	0.191782	0.388368	0.58453	0.67533	0.359409	0.907732	-0.64283	0.536204	-0.39581	0.621134	0.183851	0.559868	0.888889	0.666667
PC 32:3	0.794728	0.789548	0.993483	0.0247889	0.0433806	0.0180075	0.0892872	0.938491	0.946444	0.682675	0.907732	-0.681916	0.704939	-0.673393	0.843193	-0.0569213	0.270578	0.888889	0.5
PC 34:1	0.89633	0.959405	1.07037	0.37013	0.451837	1	1	0.508601	0.623953	0.484848	0.907732	-0.420377	0.549673	-0.15267	0.552338	0.246085	0.65657	0.666667	0.555556
PC 34:2	1.00201	1.11342	1.1112	0.966907	0.972053	0.162429	0.350508	0.184072	0.322125	0.107181	0.907732	-0.0808599	0.176453	0.391602	0.584562	0.26637	0.542401	0.5	0.777778
PC 34:3	0.735795	0.952106	1.29398	0.00327863	0.00907343	0.653706	0.863363	0.0478231	0.172453	0.298766	0.907732	-0.84087	0.815383	-0.166919	0.582325	0.635163	0.994501	1	0.861111
PC 34:4	0.673395	0.803361	1.193	0.004759	0.0111043	0.109458	0.289455	0.155914	0.294504	0.626233	0.907732	-0.793605	0.87491	-0.47913	0.835891	0.429272	0.772521	0.944444	0.694444
PC 34:5	0.394546	0.45944	1.16448	2.82861e-06	6.73209e-05	9.39891e-06	0.000559235	0.322352	0.462167	0.978636	0.986929	-0.933221	1.46126	-0.911911	1.68881	0.243424	0.444756	1	0.722222
PC 36:1	1.03644	0.983697	0.949111	0.77505	0.816204	0.903397	0.993077	0.711681	0.776973	0.689433	0.907732	0.0331528	0.526279	-0.067235	0.627225	-0.141181	0.719553	0.527778	0.611111
PC 36:2	1.03308	1.13854	1.10208	0.604316	0.64787	0.154069	0.345929	0.298366	0.449187	0.122747	0.907732	0.0862543	0.313241	0.40858	0.642376	0.187684	0.578729	0.611111	0.666667
PC 36:3	0.824528	0.939203	1.13908	0.00889862	0.0182575	0.381294	0.604986	0.113156	0.253057	0.630426	0.907732	-0.712397	0.643675	-0.287335	0.504825	0.449868	0.630042	0.972222	0.694444
PC 36:4	0.806212	0.920564	1.14184	0.0128692	0.0249267	0.351086	0.572319	0.230929	0.392579	0.703749	0.907732	-0.747798	0.650096	-0.301482	0.629956	0.255634	0.624788	0.916667	0.722222
PC 36:5	0.36695	0.579037	1.57797	0.0021645	0.00613276	6.09107e-06	0.000559235	0.00865801	0.0735931	0.202128	0.907732	-0.960904	1.54583	-0.911127	1.40523	0.81711	1.43911	1	0.944444
PC 36:6	0.367396	0.628832	1.71159	0.000105564	0.00088416	0.000117437	0.00279501	0.00302683	0.0586359	0.274757	0.907732	-0.953765	1.54932	-0.882719	1.26686	0.874509	1.63114	1	0.944444
PC 38:1	0.834559	0.897538	1.07546	0.45671	0.532143	0.513021	0.744506	0.664502	0.745998	0.888515	0.974085	-0.415247	0.682314	-0.215446	0.70861	0.156096	0.700992	0.638889	0.583333
PC 38:2	1.13865	1.14024	1.0014	0.379569	0.460905	0.429932	0.655922	0.992673	0.992673	0.651909	0.907732	0.231979	0.656918	0.232433	0.752616	-0.0129071	0.74712	0.694444	0.5
PC 38:3	0.853228	1.04273	1.2221	0.0649351	0.0978136	0.682959	0.864598	0.0649351	0.18847	0.662993	0.907732	-0.647225	0.533987	0.0821759	0.549109	0.478501	0.905928	0.833333	0.833333
PC 38:4	0.941434	1.01671	1.07996	0.484848	0.549495	0.894409	0.993077	0.309524	0.454733	0.358572	0.907732	-0.340356	0.266322	-0.0278687	0.644985	0.0164691	0.647862	0.638889	0.694444
PC 38:5	0.707046	0.844412	1.19428	0.00865801	0.0174628	0.059636	0.208726	0.132035	0.257576	0.606909	0.907732	-0.884105	0.873978	-0.558876	0.762002	0.481219	0.783628	0.944444	0.777778
PC 38:6	0.694342	0.867408	1.24925	0.00865801	0.0174628	0.263257	0.467576	0.222944	0.373666	0.484668	0.907732	-0.816879	0.875812	-0.367958	0.756738	0.382135	0.910004	0.944444	0.722222
PC 38:7	0.491877	0.564627	1.1479	5.3771e-05	0.000666735	0.00156302	0.0186	0.464579	0.594462	0.714519	0.907732	-0.932859	1.28397	-0.771375	1.43903	0.126443	0.621934	1	0.583333
PC 40:1	1.08691	0.95928	0.882573	0.599986	0.64787	0.819962	0.993077	0.463168	0.594462	0.904957	0.974085	0.120981	0.635506	-0.0926798	0.726192	-0.253902	0.859244	0.583333	0.638889
PC 40:2	1.30416	1.2037	0.922973	0.0919668	0.131854	0.244679	0.447951	0.547146	0.64946	0.82978	0.968076	0.468617	0.801814	0.387446	0.831689	-0.259956	0.724099	0.777778	0.611111
PC 40:3	1.08435	1.01706	0.937943	0.427249	0.498457	0.901105	0.993077	0.610539	0.70538	0.75072	0.930675	0.195594	0.421995	0.0036106	0.58554	-0.217295	0.746729	0.666667	0.638889
PC 40:4	1.17755	1.05767	0.898188	0.237819	0.31445	0.765872	0.949363	0.475725	0.599083	0.920579	0.974085	0.367275	0.623562	0.0834457	0.720419	-0.360551	0.880928	0.75	0.75
PC 40:5	1.02678	1.09382	1.06529	0.81388	0.842188	0.558053	0.790575	0.660835	0.732183	0.664812	0.907732	0.0156298	0.339242	0.14475	0.647568	0.0663312	0.724617	0.555556	0.527778
PC 40:6	0.645124	0.834891	1.29416	0.004329	0.010303	0.189491	0.388368	0.121212	0.257576	0.34206	0.907732	-0.886985	0.990891	-0.392119	0.884082	0.293377	0.873942	0.972222	0.777778
PC 40:7	0.508617	0.654293	1.28641	0.0021645	0.00613276	0.0021645	0.0214646	0.114492	0.253057	0.818182	0.963996	-0.95304	1.26039	-0.723607	1.2131	0.472177	0.993313	1	0.722222
PE 34:1	0.60838	0.764748	1.25702	0.0021645	0.00613276	0.0308319	0.141115	0.0584416	0.183014	0.937229	0.974085	-0.880827	1.07518	-0.621014	0.936766	0.60457	0.989119	1	0.833333
PE 34:2	0.593708	0.894673	1.50693	0.000111449	0.00088416	0.344686	0.569689	0.00822632	0.0735931	0.177336	0.907732	-0.932809	1.10125	-0.322573	0.669292	0.688926	1.23872	1	0.944444
PE 34:3	0.491812	0.799935	1.6265	1.28135e-05	0.0001906	0.132035	0.332079	0.0021645	0.0586359	0.100295	0.907732	-0.973347	1.2886	-0.583327	0.853538	0.935029	1.54384	1	1
PE 34:5	0.945805	1.00704	1.06475	0.131949	0.18258	0.83464	0.993077	0.117271	0.253057	0.597404	0.907732	-0.495806	0.272819	0.0602623	0.192326	0.574817	0.470563	0.722222	0.833333
PE 36:1	1.17645	1.01217	0.86036	0.147443	0.201675	0.92545	0.993077	0.237065	0.397334	0.558646	0.907732	0.390091	0.620505	-0.000483809	0.618323	-0.403698	0.877815	0.75	0.694444
PE 36:2	0.847177	0.999346	1.17962	0.0618214	0.0943173	0.994519	1	0.0961524	0.22644	0.272133	0.907732	-0.654194	0.579232	-0.0239727	0.517184	0.464167	0.780321	0.861111	0.777778
PE 36:3	0.760651	0.978199	1.286	0.0047905	0.0114014	0.774803	0.950531	0.0039509	0.0650337	0.285391	0.907732	-0.838194	0.775263	-0.0815548	0.430896	0.794249	1.04112	0.944444	0.944444
PE 36:4	0.508146	0.797324	1.56908	0.0021645	0.00613276	0.0674636	0.216978	0.00865801	0.0735931	0.357561	0.907732	-0.951033	1.26609	-0.532583	0.910439	0.654033	1.29202	1	0.944444
PE 36:5	0.260484	0.506305	1.94371	0.0021645	0.00613276	0.000111847	0.00279501	0.0021645	0.0586359	0.546528	0.907732	-0.988744	1.77099	-0.904948	1.55677	0.959843	1.77622	1	1
PE 38:2	1.10396	0.99837	0.904354	0.481423	0.549495	0.9912	1	0.513976	0.624113	0.876484	0.974085	0.141782	0.538204	-0.028272	0.641233	-0.206509	0.757316	0.638889	0.611111
PE 38:3	0.638549	0.788811	1.23532	0.000160141	0.00122894	0.131442	0.320656	0.265624	0.421457	0.941343	0.974085	-0.921738	1.02057	-0.484909	0.99451	0.219752	0.894349	1	0.694444
PE 38:4	0.613825	0.869626	1.41673	0.000500819	0.00270897	0.317628	0.547347	0.0924817	0.221515	0.373124	0.907732	-0.889289	1.05149	-0.339843	0.830139	0.427954	1.0283	0.972222	0.777778
PE 38:5	0.478778	0.742931	1.55172	0.0021645	0.00613276	0.0140199	0.072538	0.0021645	0.0586359	0.717032	0.907732	-0.969386	1.30825	-0.689419	0.993017	0.853699	1.39068	1	1
PE 38:6	0.513534	0.791417	1.54112	0.0021645	0.00613276	0.0342844	0.151105	0.012987	0.0965909	0.702014	0.907732	-0.920443	1.25779	-0.625499	0.875502	0.810891	1.44446	1	0.916667
PE 38:7	0.447562	0.621538	1.38872	8.21138e-05	0.000697968	0.00273621	0.0232578	0.0209078	0.121188	0.455613	0.907732	-0.955114	1.36923	-0.783232	1.25447	0.703252	1.19339	1	0.888889
PE 40:4	1.83321	1.33548	0.728492	0.004329	0.010303	0.0753947	0.236104	0.025974	0.123636	0.564752	0.907732	0.84052	1.15698	0.562178	0.955501	-0.706184	1.20758	0.972222	0.888889
PE 40:5	1.10929	1.01674	0.916573	0.310374	0.388784	0.897445	0.993077	0.489026	0.606188	0.937229	0.974085	0.249419	0.480402	-0.00162719	0.598721	-0.294044	0.797179	0.694444	0.583333
PE 40:6	1.20576	1.07163	0.88876	0.0411255	0.0652525	0.551934	0.790575	0.309524	0.454733	0.152493	0.907732	0.60265	0.507943	0.139331	0.600594	-0.436942	0.799385	0.861111	0.694444
PE 40:7	0.723161	0.776919	1.07434	0.00187415	0.00628234	0.0203294	0.0967681	0.447418	0.585085	0.770744	0.931937	-0.868309	0.840012	-0.642923	0.904821	0.205175	0.558722	1	0.666667
PE 40:8	0.761734	0.787762	1.03417	0.00685336	0.0156836	0.0452332	0.179425	0.740103	0.796944	0.274744	0.907732	-0.800746	0.743788	-0.574036	0.902098	-0.0525485	0.604361	0.972222	0.555556
SM 34:1	0.608569	0.786306	1.29206	0.0021645	0.00613276	0.0940156	0.272875	0.37013	0.500517	0.937229	0.974085	-0.872323	1.07033	-0.504532	0.954525	0.354636	0.919816	1	0.666667
SM 36:1	1.15803	1.07861	0.931423	0.017576	0.0316901	0.570895	0.799253	0.55668	0.64946	0.15065	0.907732	0.609971	0.515456	0.126199	0.601275	-0.336393	0.747134	0.861111	0.611111
SM 38:1	1.53818	1.27287	0.827518	0.000705184	0.00349653	0.148109	0.345929	0.157482	0.297466	0.595657	0.907732	0.811677	0.977035	0.417021	0.854124	-0.491803	0.992897	0.972222	0.777778
SM 40:1	1.25273	1.13882	0.909064	0.00510599	0.011914	0.253379	0.456851	0.352702	0.493783	0.564358	0.907732	0.705812	0.681593	0.346465	0.644095	-0.42895	0.763319	0.944444	0.75
SM 42:1	0.714631	1.06835	1.49496	0.0182502	0.0324146	0.450249	0.669745	0.0114841	0.0909091	0.959814	0.976221	-0.740164	0.87179	0.209772	0.456024	0.756254	1.32868	0.888889	0.888889
SM 42:2	0.675105	1.01761	1.50734	0.0134955	0.0254914	0.888038	0.993077	0.0251147	0.123636	0.128119	0.907732	-0.759548	0.945985	-0.00699019	0.580836	0.626884	1.26772	0.861111	0.833333
Sulf 36:1	1.0016	1.05025	1.04857	0.972053	0.972053	0.325258	0.547347	0.339635	0.48115	0.775309	0.931937	-0.019389	0.308812	0.279811	0.383137	0.252554	0.46901	0.555556	0.722222
Sulf 38:1	1.08129	1.04934	0.970446	0.58212	0.644904	0.71791	0.899276	0.768915	0.809742	0.251835	0.907732	0.19562	0.523279	0.19386	0.504411	-0.00183193	0.502062	0.694444	0.583333
Sulf 40:0	0.843746	1.01422	1.20205	0.409193	0.485472	0.943006	0.993077	0.306117	0.449187	0.849927	0.974085	-0.26697	0.560474	0.0459494	0.668541	0.39519	0.887407	0.611111	0.694444
Sulf 40:1	1.49765	1.28417	0.857454	0.00865801	0.0174628	0.0638156	0.216973	0.125541	0.257576	0.345735	0.907732	0.768154	0.863481	0.556218	0.813498	-0.359774	0.597931	0.944444	0.777778
Sulf 40:2	0.397874	0.980905	2.46536	0.0021645	0.00613276	0.937229	1	0.00491851	0.0650337	0.393939	0.907732	-0.776919	1.47994	-0.118888	0.654735	0.719811	2.00825	1	0.916667
Sulf 42:0	0.746024	0.760427	1.01931	0.0427931	0.067005	0.101545	0.287711	0.911085	0.942775	0.667299	0.907732	-0.586408	0.706481	-0.509926	0.911422	0.120637	0.550714	0.861111	0.555556
Sulf 42:3	1.10183	1.11182	1.00906	0.247536	0.320183	0.208334	0.419178	0.919409	0.943187	0.132035	0.907732	0.299323	0.236368	0.399849	0.592301	0.0451346	0.387709	0.694444	0.527778
Sulf OH-40:1	0.787994	0.740932	0.940276	0.126596	0.177234	0.109154	0.289455	0.743368	0.796944	0.10673	0.907732	-0.505938	0.706159	-0.514133	1.03033	-0.00571103	0.625982	0.777778	0.611111
Sulf OH-42:1	0.686644	0.737493	1.07405	0.0114512	0.0227116	0.0560644	0.202172	0.647153	0.732183	0.560304	0.907732	-0.689294	0.820824	-0.551227	0.911936	0.203833	0.627422	0.888889	0.555556
Sulf OH-42:2	0.862847	0.939334	1.08864	0.41204	0.485472	0.673367	0.863363	0.530378	0.637525	0.436437	0.907732	-0.259294	0.656132	-0.0779247	0.613479	0.265372	0.645804	0.638889	0.555556

## Sheet: Supplementary Table S4
Supplementary Table S4. Concentration of lipid species in the internal standard mix used on experiments
Internal Standard	Conc. IS-mix (nmol/mL)
CE 16:0-d7	200
Cer 42:1-d7	10
FC-d7	200
HexCer 30:1	4
LPC 17:0	100
PC 28:2	200
PE 32:2	100
SM 30:1	100
dhSM 30:0	20
dhCer 36:0-d3	1
Sulf 34:1	32

## Sheet: Supplementary Table S5
Supplementary Table S5. List of MRM transitions, retention time and mass spectrometer settings used in the study.
Q1 Mass (Da)	Q3 Mass (Da)	RT	Sum species	Source (mode)	DP (volts)	EP (volts)	CE (volts)	CXP (volts)
538.6	264	6.25	Cer 34:1	ESI (+)	66	10	57	10
566.6	264	7.25	Cer 36:1	ESI (+)	66	10	57	10
594.8	264	8.25	Cer 38:1	ESI (+)	66	10	57	10
622.8	264	9.15	Cer 40:1	ESI (+)	66	10	57	10
650.8	264	9.95	Cer 42:1	ESI (+)	66	10	57	10
648.8	264	9.15	Cer 42:2	ESI (+)	66	10	57	10
540.5	266	6.65	dhCer 34:0	ESI (+)	66	10	57	10
568.5	266	7.65	dhCer 36:0	ESI (+)	66	10	57	10
596.2	266	8.65	dhCer 38:0	ESI (+)	66	10	57	10
624.5	266	9.45	dhCer 40:0	ESI (+)	66	10	57	10
652.6	266	10.15	dhCer 42:0	ESI (+)	66	10	57	10
650.6	266	9.45	dhCer 42:1	ESI (+)	66	10	57	10
700.8	264	5.05	HexCer 34:1	ESI (+)	66	10	57	10
728.6	264	6.05	HexCer 36:1	ESI (+)	66	10	57	10
756.8	264	7.05	HexCer 38:1	ESI (+)	66	10	57	10
784.8	264	8.05	HexCer 40:1	ESI (+)	66	10	57	10
812.8	264	8.95	HexCer 42:1	ESI (+)	66	10	57	10
657.8	271	9.85	IS-Cer 42:1 (d7)	ESI (+)	125	10	53	10
554.5	266.2	7.15	IS-dhCer 35:0	ESI (+)	66	10	57	10
649.5	184	3.04	IS-dhSM 30:0	ESI (+)	106	10	35	15
644.5	264	3.05	IS-HexCer 30:1	ESI (+)	66	10	57	10
510.4	184	1.02	IS-LPC 17:0	ESI (+)	90	10	40	15
674.6	184	2.39	IS-PC 28:2	ESI (+)	90	10	40	15
688.6	547.6	4.17	IS-PE 32:2	ESI (+)	110	10	35	15
647.6	184	2.53	IS-SM 30:1	ESI (+)	90	10	40	15
792.7	493.4	11.65	IS-TG 46:2	ESI (+)	130	10	35	10
496.4	184	0.88	LPC 16:0	ESI (+)	90	10	40	15
494.4	184	0.75	LPC 16:1	ESI (+)	90	10	40	15
508.5	184	0.83	LPC 17:1	ESI (+)	90	10	40	15
524.5	184	1.18	LPC 18:0	ESI (+)	90	10	40	15
522.5	184	0.88	LPC 18:1	ESI (+)	90	10	40	15
520.5	184	0.77	LPC 18:2	ESI (+)	90	10	40	15
518.6	184	0.7	LPC 18:3	ESI (+)	90	10	40	15
546.4	184	0.85	LPC 20:3	ESI (+)	90	10	40	15
544.4	184	0.73	LPC 20:4	ESI (+)	90	10	40	15
572.4	184	0.75	LPC 22:4	ESI (+)	90	10	40	15
570.4	184	0.75	LPC 22:5	ESI (+)	90	10	40	15
568.5	184	0.7	LPC 22:6	ESI (+)	90	10	40	15
732.6	184	4.93	PC 32:1	ESI (+)	90	10	40	15
730.6	184	4.18	PC 32:2	ESI (+)	90	10	40	15
728.6	184	3.56	PC 32:3	ESI (+)	90	10	40	15
760.6	184	5.81	PC 34:1	ESI (+)	90	10	40	15
758.6	184	5.07	PC 34:2	ESI (+)	90	10	40	15
756.6	184	4.59	PC 34:3	ESI (+)	90	10	40	15
754.6	184	3.85	PC 34:4	ESI (+)	90	10	40	15
752.6	184	3.2	PC 34:5	ESI (+)	90	10	40	15
788.6	184	6.81	PC 36:1	ESI (+)	90	10	40	15
786.6	184	5.9	PC 36:2	ESI (+)	90	10	40	15
784.8	184	5.34	PC 36:3	ESI (+)	90	10	40	15
782.7	184	4.87	PC 36:4	ESI (+)	90	10	40	15
780.8	184	4.16	PC 36:5	ESI (+)	90	10	40	15
778.6	184	3.45	PC 36:6	ESI (+)	90	10	40	15
776.8	184	3.56	PC 36:7	ESI (+)	90	10	40	15
816.6	184	8.5	PC 38:1	ESI (+)	90	10	40	15
814.6	184	7.59	PC 38:2	ESI (+)	90	10	40	15
812.8	184	6.64	PC 38:3	ESI (+)	90	10	40	15
810.8	184	5.92	PC 38:4	ESI (+)	90	10	40	15
808.8	184	5	PC 38:5	ESI (+)	90	10	40	15
806.7	184	4.61	PC 38:6	ESI (+)	90	10	40	15
804.7	184	3.85	PC 38:7	ESI (+)	90	10	40	15
844.6	184	8.8	PC 40:1	ESI (+)	90	10	40	15
842.6	184	8.48	PC 40:2	ESI (+)	90	10	40	15
840.6	184	7.74	PC 40:3	ESI (+)	90	10	40	15
838.8	184	6.67	PC 40:4	ESI (+)	90	10	40	15
836.8	184	6.03	PC 40:5	ESI (+)	90	10	40	15
834.8	184	5.64	PC 40:6	ESI (+)	90	10	40	15
832.7	184	4.73	PC 40:7	ESI (+)	90	10	40	15
718.6	577.6	6.09	PE 34:1	ESI (+)	110	10	35	15
716.6	575.6	5.35	PE 34:2	ESI (+)	110	10	35	15
714.6	573.6	4.59	PE 34:3	ESI (+)	110	10	35	15
710.6	569.6	4.16	PE 34:5	ESI (+)	110	10	35	15
746.6	605.6	7.09	PE 36:1	ESI (+)	110	10	35	15
744.6	603.6	6.39	PE 36:2	ESI (+)	110	10	35	15
742.6	601.6	5.65	PE 36:3	ESI (+)	110	10	35	15
740.6	599.6	5.17	PE 36:4	ESI (+)	110	10	35	15
738.5	597.5	4.47	PE 36:5	ESI (+)	110	10	35	15
772.6	631.6	7.33	PE 38:2	ESI (+)	110	10	35	15
770.6	629.6	6.93	PE 38:3	ESI (+)	110	10	35	15
768.6	627.6	6.21	PE 38:4	ESI (+)	110	10	35	15
766.6	625.6	5.53	PE 38:5	ESI (+)	110	10	35	15
764.6	623.6	4.9	PE 38:6	ESI (+)	110	10	35	15
762.6	621.6	4.14	PE 38:7	ESI (+)	110	10	35	15
796.6	655.6	6.9	PE 40:4	ESI (+)	110	10	35	15
794.6	653.6	6.24	PE 40:5	ESI (+)	110	10	35	15
792.6	651.6	5.94	PE 40:6	ESI (+)	110	10	35	15
790.6	649.6	5.03	PE 40:7	ESI (+)	110	10	35	15
788.6	647.6	4.41	PE 40:8	ESI (+)	110	10	35	15
703.7	184	4.45	SM 34:1	ESI (+)	90	10	40	15
731.8	184	5.54	SM 36:1	ESI (+)	90	10	40	15
759.8	184	6.62	SM 38:1	ESI (+)	90	10	40	15
787.8	184	7.59	SM 40:1	ESI (+)	90	10	40	15
815.8	184	8.69	SM 42:1	ESI (+)	90	10	40	15
813.8	184	7.57	SM 42:2	ESI (+)	90	10	40	15
705.5	184	4.88	dhSM 34:0	ESI (+)	106	10	35	15
733.5	184	5.94	dhSM 36:0	ESI (+)	106	10	35	15
761.5	184	6.99	dhSM 38:0	ESI (+)	106	10	35	15
789.5	184	7.96	dhSM 40:0	ESI (+)	106	10	35	15
817.5	184	8.8	dhSM 42:0	ESI (+)	106	10	35	15
815.5	184	7.96	dhSM 42:1	ESI (+)	106	10	35	15
369.1	160.9	4.1	FC	APCI (+)	90	10	30	15
376.1	160.9	4.1	IS-FC	APCI (+)	90	10	30	15
369.1	160.91	12.91	CE 18:0	APCI (+)	90	10	30	15
369.1	160.902	11.7	CE 16:1	APCI (+)	90	10	30	15
369.1	160.903	12.39	CE 18:1	APCI (+)	90	10	30	15
369.1	160.904	11.84	CE 18:2	APCI (+)	90	10	30	15
369.1	160.905	11.4	CE 18.3	APCI (+)	90	10	30	15
369.1	160.906	11.9	CE 20:3	APCI (+)	90	10	30	15
369.1	160.907	11.6	CE 20:4	APCI (+)	90	10	30	15
369.1	160.908	11	CE 20:5	APCI (+)	90	10	30	15
369.1	160.909	11.33	CE 22:6	APCI (+)	90	10	30	15
376.1	160.901	12.34	IS-CE 16:0 (d7)	APCI (+)	90	10	30	15
778.6	97	3.13	IS-Sulf 34:1	ESI (-)	-160	-10	-100	-15
806.7	97	3.5	Sulf 36:1	ESI (-)	-160	-10	-100	-15
834.6	97	4.2	Sulf 38:1	ESI (-)	-160	-10	-100	-15
860.8	97	4.3	Sulf 40:2	ESI (-)	-160	-10	-100	-15
862.8	97	5.3	Sulf 40:1	ESI (-)	-160	-10	-100	-15
864.8	97	5.6	Sulf 40:0	ESI (-)	-160	-10	-100	-15
876.8	97	5.1	Sulf OH-40:2	ESI (-)	-160	-10	-100	-15
878.7	97	5.7	Sulf OH-40:1	ESI (-)	-160	-10	-100	-15
886.8	97	4.4	Sulf 42:3	ESI (-)	-160	-10	-100	-15
888.8	97	5.2	Sulf 42:2	ESI (-)	-160	-10	-100	-15
890.8	97	6.2	Sulf 42:1	ESI (-)	-160	-10	-100	-15
892.8	97	7	Sulf 42:0	ESI (-)	-160	-10	-100	-15
902.8	97	4.3	Sulf OH-42:3	ESI (-)	-160	-10	-100	-15
904.8	97	5.1	Sulf OH-42:2	ESI (-)	-160	-10	-100	-15
906.8	97	6	Sulf OH-42:1	ESI (-)	-160	-10	-100	-15
916.8	97	6.2	Sulf 44:2	ESI (-)	-160	-10	-100	-15
702.8	266	2.7	dhHexCer 34:0	ESI (+)	66	10	57	10
730.6	266	5.1	dhHexCer 36:0	ESI (+)	66	10	57	10
758.8	266	6.1	dhHexCer 38:0	ESI (+)	66	10	57	10
786.8	266	7.1	dhHexCer 40:0	ESI (+)	66	10	57	10
814.8	266	8.04	dhHexCer 40:0	ESI (+)	66	10	57	10
